# Supplementary material for: Global database of FRP-to-masonry bond strength tests
Source: Data Brief. 2018 Aug 30;20:2065–71. doi: 10.1016/j.dib.2018.08.111 (PMC6178211; doi:10.1016/j.dib.2018.08.111)
Supplement: Supplementary file 2 — Supplementary material [file mmc2.csv]

1	2	3	4	5	6	7	8	9	10	11	12	13	14	15	16	17	18	19	20	21	22	23	24	25	26	27	28	29	30	31	32	33	34	35	36	37	38
Reference	Test ID	Substrate Material	Substrate Material	fuc	fut,dir	fut,flex	fut,split	fut,unspec	Prism	bs	ts	hs	hu	tj	Cored Units	Through Perpends	Has Precomp	Is Repaired	Other Special Features	Laps	FRP Material	FRP Shape	FRP Config	fpu	Ep	bp	tp (EB)	dp (NSM)	Lb	Lu1	Adhesive Type	Loading	Pmax	No. Reps	cov(Pmax)	Failure Mode	Comment
		Family	Descriptive	[MPa]	[MPa]	[MPa]	[MPa]	[MPa]		[mm]	[mm]	[mm]	[mm]	[mm]		(masonry only)								[MPa]	[MPa]	[mm]	[mm]	[mm]	[mm]	[mm]			[kN]
De Lorenzis et al (2000)	CS6	Concrete Block	Concrete Block	22.4	-	-	-	-	Unit	-	-	-	-	-	N	--	N	N	--	Double	CFRP	Rod	NSM	1580	167000	9.5	-	9.5	57	unknown	Epoxy	Monotonic	13.1	1	-	Adhesive failure	--
De Lorenzis et al (2000)	CS12	Concrete Block	Concrete Block	22.4	-	-	-	-	Unit	-	-	-	-	-	N	--	N	N	--	Double	CFRP	Rod	NSM	1580	167000	9.5	-	9.5	114	unknown	Epoxy	Monotonic	14.7	1	-	Adhesive failure	--
De Lorenzis et al (2000)	CS18	Concrete Block	Concrete Block	22.4	-	-	-	-	Unit	-	-	-	-	-	N	--	N	N	--	Double	CFRP	Rod	NSM	1580	167000	9.5	-	9.5	171	unknown	Epoxy	Monotonic	18.2	1	-	Adhesive failure	--
De Lorenzis et al (2000)	GD6	Concrete Block	Concrete Block	22.4	-	-	-	-	Unit	-	-	-	-	-	N	--	N	N	--	Double	GFRP	Rod	NSM	847	42000	9.5	-	9.5	57	unknown	Epoxy	Monotonic	15.5	1	-	Substrate debonding	--
De Lorenzis et al (2000)	GD12	Concrete Block	Concrete Block	22.4	-	-	-	-	Unit	-	-	-	-	-	N	--	N	N	--	Double	GFRP	Rod	NSM	847	42000	9.5	-	9.5	114	unknown	Epoxy	Monotonic	16.7	1	-	Substrate debonding	--
De Lorenzis et al (2000)	GD18	Concrete Block	Concrete Block	22.4	-	-	-	-	Unit	-	-	-	-	-	N	--	N	N	--	Double	GFRP	Rod	NSM	847	42000	9.5	-	9.5	171	unknown	Epoxy	Monotonic	27	1	-	Substrate debonding	--
Casareto et al (2003)	CA3-4	Concrete Block	Concrete Block	-	-	-	-	-	Masonry	-	-	-	-	-	N	N	N	N	--	Double	AFRP	Sheet	EB	1880	121000	76.2	0.28	-	101.6	101.6	Epoxy	Monotonic	23.7	1	-	Substrate debonding	--
Casareto et al (2003)	CA3-8	Concrete Block	Concrete Block	-	-	-	-	-	Masonry	-	-	-	-	-	N	N	N	N	--	Double	AFRP	Sheet	EB	1880	121000	76.2	0.28	-	203.2	101.6	Epoxy	Monotonic	26.5	1	-	Substrate debonding	--
Casareto et al (2003)	CA3-12	Concrete Block	Concrete Block	-	-	-	-	-	Masonry	-	-	-	-	-	N	N	N	N	--	Double	AFRP	Sheet	EB	1880	121000	76.2	0.28	-	304.8	101.6	Epoxy	Monotonic	24.6	1	-	Substrate debonding, FRP rupture	--
Casareto et al (2003)	CA6-4	Concrete Block	Concrete Block	-	-	-	-	-	Masonry	-	-	-	-	-	N	N	N	N	--	Double	AFRP	Sheet	EB	1880	121000	152.4	0.28	-	101.6	101.6	Epoxy	Monotonic	37.5	1	-	Substrate debonding	--
Casareto et al (2003)	CA6-8	Concrete Block	Concrete Block	-	-	-	-	-	Masonry	-	-	-	-	-	N	N	N	N	--	Double	AFRP	Sheet	EB	1880	121000	152.4	0.28	-	203.2	101.6	Epoxy	Monotonic	48.2	1	-	Substrate debonding	--
Casareto et al (2003)	CA6-12	Concrete Block	Concrete Block	-	-	-	-	-	Masonry	-	-	-	-	-	N	N	N	N	--	Double	AFRP	Sheet	EB	1880	121000	152.4	0.28	-	304.8	101.6	Epoxy	Monotonic	48.9	1	-	Substrate debonding	--
Casareto et al (2003)	BA3-4	Clay Brick	Clay Brick	-	-	-	-	-	Masonry	-	-	-	-	-	N	N	N	N	--	Double	AFRP	Sheet	EB	1880	121000	76.2	0.28	-	101.6	101.6	Epoxy	Monotonic	29	1	-	Substrate debonding	--
Casareto et al (2003)	BA3-8	Clay Brick	Clay Brick	-	-	-	-	-	Masonry	-	-	-	-	-	N	N	N	N	--	Double	AFRP	Sheet	EB	1880	121000	76.2	0.28	-	203.2	101.6	Epoxy	Monotonic	27.9	1	-	Substrate debonding	--
Casareto et al (2003)	BA3-12	Clay Brick	Clay Brick	-	-	-	-	-	Masonry	-	-	-	-	-	N	N	N	N	--	Double	AFRP	Sheet	EB	1880	121000	76.2	0.28	-	304.8	101.6	Epoxy	Monotonic	24	1	-	Substrate debonding, FRP rupture	--
Casareto et al (2003)	BA6-4	Clay Brick	Clay Brick	-	-	-	-	-	Masonry	-	-	-	-	-	N	N	N	N	--	Double	AFRP	Sheet	EB	1880	121000	152.4	0.28	-	101.6	101.6	Epoxy	Monotonic	46.4	1	-	Substrate debonding	--
Casareto et al (2003)	BA6-8	Clay Brick	Clay Brick	-	-	-	-	-	Masonry	-	-	-	-	-	N	N	N	N	--	Double	AFRP	Sheet	EB	1880	121000	152.4	0.28	-	203.2	101.6	Epoxy	Monotonic	31.3	1	-	Substrate debonding	--
Casareto et al (2003)	BA6-12	Clay Brick	Clay Brick	-	-	-	-	-	Masonry	-	-	-	-	-	N	N	N	N	--	Double	AFRP	Sheet	EB	1880	121000	152.4	0.28	-	304.8	101.6	Epoxy	Monotonic	46.6	1	-	Substrate debonding	--
Turco et al (2003)	E-5-SS	Concrete Block	Concrete Block	13.3	-	-	-	-	Unit	-	-	-	-	-	N	--	N	N	--	Double	GFRP	Rod	NSM	825	40800	6.35	-	6.35	127	unknown	Epoxy	Monotonic	10.3	1	-	Substrate debonding	--
Turco et al (2003)	E-10-SS	Concrete Block	Concrete Block	13.3	-	-	-	-	Unit	-	-	-	-	-	N	--	N	N	--	Double	GFRP	Rod	NSM	825	40800	6.35	-	6.35	254	unknown	Epoxy	Monotonic	19.2	1	-	Substrate debonding	--
Turco et al (2003)	E-15-SS	Concrete Block	Concrete Block	13.3	-	-	-	-	Unit	-	-	-	-	-	N	--	N	N	--	Double	GFRP	Rod	NSM	825	40800	6.35	-	6.35	381	unknown	Epoxy	Monotonic	18.6	1	-	Substrate debonding	--
Turco et al (2003)	C-5-SS	Concrete Block	Concrete Block	13.3	-	-	-	-	Unit	-	-	-	-	-	N	--	N	N	--	Double	GFRP	Rod	NSM	825	40800	6.35	-	6.35	127	unknown	Cementitious	Monotonic	4.85	1	-	Adhesive failure	--
Turco et al (2003)	C-10-SS	Concrete Block	Concrete Block	13.3	-	-	-	-	Unit	-	-	-	-	-	N	--	N	N	--	Double	GFRP	Rod	NSM	825	40800	6.35	-	6.35	254	unknown	Cementitious	Monotonic	8.2	1	-	Adhesive failure	--
Turco et al (2003)	C-15-SS	Concrete Block	Concrete Block	13.3	-	-	-	-	Unit	-	-	-	-	-	N	--	N	N	--	Double	GFRP	Rod	NSM	825	40800	6.35	-	6.35	381	unknown	Cementitious	Monotonic	9.03	1	-	Adhesive failure	--
Turco et al (2003)	C-5-SW	Concrete Block	Concrete Block	13.3	-	-	-	-	Unit	-	-	-	-	-	N	--	N	N	--	Double	GFRP	Rod	NSM	825	40800	6.35	-	6.35	127	unknown	Cementitious	Monotonic	6.9	1	-	Adhesive failure	--
Turco et al (2003)	C-10-SW	Concrete Block	Concrete Block	13.3	-	-	-	-	Unit	-	-	-	-	-	N	--	N	N	--	Double	GFRP	Rod	NSM	825	40800	6.35	-	6.35	254	unknown	Cementitious	Monotonic	14.7	1	-	Adhesive failure	--
Turco et al (2003)	C-15-SW	Concrete Block	Concrete Block	13.3	-	-	-	-	Unit	-	-	-	-	-	N	--	N	N	--	Double	GFRP	Rod	NSM	825	40800	6.35	-	6.35	381	unknown	Cementitious	Monotonic	17	1	-	Adhesive failure	--
Turco et al (2003)	C-5-BW	Concrete Block	Concrete Block	13.3	-	-	-	-	Unit	-	-	-	-	-	N	--	N	N	--	Double	GFRP	Rod	NSM	825	40800	6.35	-	6.35	127	unknown	Cementitious	Monotonic	10.9	1	-	Adhesive failure	--
Turco et al (2003)	C-10-BW	Concrete Block	Concrete Block	13.3	-	-	-	-	Unit	-	-	-	-	-	N	--	N	N	--	Double	GFRP	Rod	NSM	825	40800	6.35	-	6.35	254	unknown	Cementitious	Monotonic	15.8	1	-	Adhesive failure	--
Turco et al (2003)	C-15-BW	Concrete Block	Concrete Block	13.3	-	-	-	-	Unit	-	-	-	-	-	N	--	N	N	--	Double	GFRP	Rod	NSM	825	40800	6.35	-	6.35	381	unknown	Cementitious	Monotonic	15.4	1	-	Adhesive failure	--
Accardi and La Mendola (2004)	1	Limestone	Calcarenite Stone	3.37	-	0.48	-	-	Unit	100	100	200	-	-	N	--	N	N	--	Double	CFRP	Sheet	EB	3500	230000	50	0.13	-	150	30	Epoxy	Monotonic	5.04	1	-	Substrate debonding	--
Accardi and La Mendola (2004)	2	Limestone	Calcarenite Stone	2.33	-	0.48	-	-	Unit	100	100	200	-	-	N	--	N	N	--	Double	CFRP	Sheet	EB	3500	230000	50	0.13	-	150	30	Epoxy	Monotonic	3.92	1	-	Substrate debonding	--
Accardi and La Mendola (2004)	3	Limestone	Calcarenite Stone	2.17	-	0.48	-	-	Unit	100	100	200	-	-	N	--	N	N	--	Double	CFRP	Sheet	EB	3500	230000	50	0.13	-	150	30	Epoxy	Monotonic	4.66	1	-	Substrate debonding	--
Accardi and La Mendola (2004)	4	Limestone	Calcarenite Stone	2.87	-	0.48	-	-	Unit	100	100	200	-	-	N	--	N	N	--	Double	CFRP	Sheet	EB	3500	230000	50	0.13	-	150	30	Epoxy	Monotonic	4.28	1	-	Substrate debonding	--
Accardi and La Mendola (2004)	5	Limestone	Calcarenite Stone	4.13	-	0.48	-	-	Unit	100	100	200	-	-	N	--	N	N	--	Double	CFRP	Sheet	EB	3500	230000	50	0.13	-	150	30	Epoxy	Monotonic	4.73	1	-	Substrate debonding	--
Accardi and La Mendola (2004)	6	Limestone	Calcarenite Stone	4.37	-	0.48	-	-	Unit	100	100	200	-	-	N	--	N	N	--	Double	CFRP	Sheet	EB	3500	230000	50	0.13	-	150	30	Epoxy	Monotonic	4.83	1	-	Substrate debonding	--
Accardi and La Mendola (2004)	7	Limestone	Calcarenite Stone	3.5	-	0.48	-	-	Unit	100	100	200	-	-	N	--	N	N	--	Double	CFRP	Sheet	EB	3500	230000	50	0.13	-	150	30	Epoxy	Monotonic	3.89	1	-	Substrate debonding	--
Accardi and La Mendola (2004)	8	Limestone	Calcarenite Stone	3.53	-	0.48	-	-	Unit	100	100	200	-	-	N	--	N	N	--	Double	CFRP	Sheet	EB	3500	230000	50	0.13	-	150	30	Epoxy	Monotonic	4.01	1	-	Substrate debonding	--
Accardi and La Mendola (2004)	9	Limestone	Calcarenite Stone	2.92	-	0.48	-	-	Unit	100	100	200	-	-	N	--	N	N	--	Double	CFRP	Sheet	EB	3500	230000	50	0.13	-	150	30	Epoxy	Monotonic	4.2	1	-	Substrate debonding	--
Accardi and La Mendola (2004)	10	Limestone	Calcarenite Stone	4.24	-	0.48	-	-	Unit	100	100	200	-	-	N	--	N	N	--	Double	CFRP	Sheet	EB	3500	230000	50	0.13	-	100	30	Epoxy	Monotonic	4.93	1	-	Substrate debonding	--
Accardi and La Mendola (2004)	11	Limestone	Calcarenite Stone	2.89	-	0.48	-	-	Unit	100	100	200	-	-	N	--	N	N	--	Double	CFRP	Sheet	EB	3500	230000	50	0.13	-	100	30	Epoxy	Monotonic	4.25	1	-	Substrate debonding	--
Accardi and La Mendola (2004)	12	Limestone	Calcarenite Stone	3.43	-	0.48	-	-	Unit	100	100	200	-	-	N	--	N	N	--	Double	CFRP	Sheet	EB	3500	230000	50	0.13	-	100	30	Epoxy	Monotonic	4.43	1	-	Substrate debonding	--
Accardi and La Mendola (2004)	13	Limestone	Calcarenite Stone	3.83	-	0.48	-	-	Unit	100	100	200	-	-	N	--	N	N	--	Double	CFRP	Sheet	EB	3500	230000	50	0.13	-	100	30	Epoxy	Monotonic	4.61	1	-	Substrate debonding	--
Accardi and La Mendola (2004)	14	Limestone	Calcarenite Stone	3.17	-	0.48	-	-	Unit	100	100	200	-	-	N	--	N	N	--	Double	CFRP	Sheet	EB	3500	230000	50	0.13	-	100	30	Epoxy	Monotonic	4.07	1	-	Substrate debonding	--
Accardi and La Mendola (2004)	15	Limestone	Calcarenite Stone	3.58	-	0.48	-	-	Unit	100	100	200	-	-	N	--	N	N	--	Double	CFRP	Sheet	EB	3500	230000	50	0.13	-	100	30	Epoxy	Monotonic	3.28	1	-	Substrate debonding	--
Accardi and La Mendola (2004)	16	Limestone	Calcarenite Stone	3.65	-	0.48	-	-	Unit	100	100	200	-	-	N	--	N	N	--	Double	CFRP	Sheet	EB	3500	230000	50	0.13	-	100	30	Epoxy	Monotonic	4.65	1	-	Substrate debonding	--
Accardi and La Mendola (2004)	17	Limestone	Calcarenite Stone	3.31	-	0.48	-	-	Unit	100	100	200	-	-	N	--	N	N	--	Double	CFRP	Sheet	EB	3500	230000	50	0.13	-	100	30	Epoxy	Monotonic	3.35	1	-	Substrate debonding	--
Accardi and La Mendola (2004)	19	Limestone	Calcarenite Stone	3.02	-	0.48	-	-	Unit	100	100	200	-	-	N	--	N	N	--	Double	CFRP	Sheet	EB	3500	230000	50	0.13	-	50	30	Epoxy	Monotonic	2.28	1	-	Substrate debonding	--
Accardi and La Mendola (2004)	20	Limestone	Calcarenite Stone	3.91	-	0.48	-	-	Unit	100	100	200	-	-	N	--	N	N	--	Double	CFRP	Sheet	EB	3500	230000	50	0.13	-	50	30	Epoxy	Monotonic	2.31	1	-	Substrate debonding	--
Accardi and La Mendola (2004)	21	Limestone	Calcarenite Stone	6.52	-	0.48	-	-	Unit	100	100	200	-	-	N	--	N	N	--	Double	CFRP	Sheet	EB	3500	230000	50	0.13	-	50	30	Epoxy	Monotonic	4.73	1	-	Substrate debonding	--
Accardi and La Mendola (2004)	22	Limestone	Calcarenite Stone	2.98	-	0.48	-	-	Unit	100	100	200	-	-	N	--	N	N	--	Double	CFRP	Sheet	EB	3500	230000	50	0.13	-	50	30	Epoxy	Monotonic	2.22	1	-	Substrate debonding	--
Accardi and La Mendola (2004)	23	Limestone	Calcarenite Stone	3.24	-	0.48	-	-	Unit	100	100	200	-	-	N	--	N	N	--	Double	CFRP	Sheet	EB	3500	230000	50	0.13	-	50	30	Epoxy	Monotonic	2.33	1	-	Substrate debonding	--
Accardi and La Mendola (2004)	24	Limestone	Calcarenite Stone	3.35	-	0.48	-	-	Unit	100	100	200	-	-	N	--	N	N	--	Double	CFRP	Sheet	EB	3500	230000	50	0.13	-	50	30	Epoxy	Monotonic	2.2	1	-	Substrate debonding	--
Accardi and La Mendola (2004)	25	Limestone	Calcarenite Stone	4.15	-	0.48	-	-	Unit	100	100	200	-	-	N	--	N	N	--	Double	CFRP	Sheet	EB	3500	230000	50	0.13	-	50	30	Epoxy	Monotonic	2.13	1	-	Substrate debonding	--
Accardi and La Mendola (2004)	26	Limestone	Calcarenite Stone	2.82	-	0.48	-	-	Unit	100	100	200	-	-	N	--	N	N	--	Double	CFRP	Sheet	EB	3500	230000	50	0.13	-	50	30	Epoxy	Monotonic	3.51	1	-	Substrate debonding	--
Aiello and Sciolti (2004)	Standard	Limestone	Lecesse Stone	24	-	5.5	-	-	Unit	100	100	250	-	-	N	--	N	N	--	Double	CFRP	Sheet	EB	-	-	80	0.165	-	150	unknown	Epoxy	Monotonic	11.6	1	-	Substrate debonding	--
Liu et al (2005)	CE25(A)	Concrete Block	Concrete Block	21.9	-	-	-	-	Unit	-	-	-	-	-	N	--	N	N	--	Single	GFRP	Sheet	EB	346	21300	25	-	-	25	unknown	Epoxy	Monotonic	4.19	1	-	Substrate debonding	--
Liu et al (2005)	CE25(B)	Concrete Block	Concrete Block	21.9	-	-	-	-	Unit	-	-	-	-	-	N	--	N	N	--	Single	GFRP	Sheet	EB	346	21300	25	-	-	25	unknown	Epoxy	Monotonic	3.81	1	-	Substrate debonding	--
Liu et al (2005)	CE25(C)	Concrete Block	Concrete Block	21.9	-	-	-	-	Unit	-	-	-	-	-	N	--	N	N	--	Single	GFRP	Sheet	EB	346	21300	25	-	-	25	unknown	Epoxy	Monotonic	4.75	1	-	Substrate debonding	--
Liu et al (2005)	CE25(D)	Concrete Block	Concrete Block	21.9	-	-	-	-	Unit	-	-	-	-	-	N	--	N	N	--	Single	GFRP	Sheet	EB	346	21300	25	-	-	25	unknown	Epoxy	Monotonic	3.69	1	-	Substrate debonding	--
Liu et al (2005)	CE25(E)	Concrete Block	Concrete Block	21.9	-	-	-	-	Unit	-	-	-	-	-	N	--	N	N	--	Single	GFRP	Sheet	EB	346	21300	25	-	-	25	unknown	Epoxy	Monotonic	4.69	1	-	Substrate debonding	--
Liu et al (2005)	CE50(A)	Concrete Block	Concrete Block	21.9	-	-	-	-	Unit	-	-	-	-	-	N	--	N	N	--	Single	GFRP	Sheet	EB	346	21300	25	-	-	50	unknown	Epoxy	Monotonic	5.88	1	-	Substrate debonding	--
Liu et al (2005)	CE50(B)	Concrete Block	Concrete Block	21.9	-	-	-	-	Unit	-	-	-	-	-	N	--	N	N	--	Single	GFRP	Sheet	EB	346	21300	25	-	-	50	unknown	Epoxy	Monotonic	5.5	1	-	Substrate debonding	--
Liu et al (2005)	CE50(C)	Concrete Block	Concrete Block	21.9	-	-	-	-	Unit	-	-	-	-	-	N	--	N	N	--	Single	GFRP	Sheet	EB	346	21300	25	-	-	50	unknown	Epoxy	Monotonic	5.88	1	-	Substrate debonding	--
Liu et al (2005)	CE50(D)	Concrete Block	Concrete Block	21.9	-	-	-	-	Unit	-	-	-	-	-	N	--	N	N	--	Single	GFRP	Sheet	EB	346	21300	25	-	-	50	unknown	Epoxy	Monotonic	7.13	1	-	Substrate debonding	--
Liu et al (2005)	CM13(A)	Concrete Block	Concrete Block	21.9	-	-	-	-	Unit	-	-	-	-	-	N	--	N	N	--	Single	GFRP	Sheet	EB	346	21300	25	-	-	13	unknown	Epoxy	Monotonic	2.99	1	-	Substrate debonding	--
Liu et al (2005)	CM13(B)	Concrete Block	Concrete Block	21.9	-	-	-	-	Unit	-	-	-	-	-	N	--	N	N	--	Single	GFRP	Sheet	EB	346	21300	25	-	-	13	unknown	Epoxy	Monotonic	2.05	1	-	Substrate debonding	--
Liu et al (2005)	CM13(C)	Concrete Block	Concrete Block	21.9	-	-	-	-	Unit	-	-	-	-	-	N	--	N	N	--	Single	GFRP	Sheet	EB	346	21300	25	-	-	13	unknown	Epoxy	Monotonic	3.8	1	-	Substrate debonding	--
Liu et al (2005)	CM13(D)	Concrete Block	Concrete Block	21.9	-	-	-	-	Unit	-	-	-	-	-	N	--	N	N	--	Single	GFRP	Sheet	EB	346	21300	25	-	-	13	unknown	Epoxy	Monotonic	2.08	1	-	Substrate debonding	--
Liu et al (2005)	CM13(E)	Concrete Block	Concrete Block	21.9	-	-	-	-	Unit	-	-	-	-	-	N	--	N	N	--	Single	GFRP	Sheet	EB	346	21300	25	-	-	13	unknown	Epoxy	Monotonic	1.59	1	-	Substrate debonding	--
Liu et al (2005)	CM13(F)	Concrete Block	Concrete Block	21.9	-	-	-	-	Unit	-	-	-	-	-	N	--	N	N	--	Single	GFRP	Sheet	EB	346	21300	25	-	-	13	unknown	Epoxy	Monotonic	2.5	1	-	Substrate debonding	--
Liu et al (2005)	CM25(A)	Concrete Block	Concrete Block	21.9	-	-	-	-	Unit	-	-	-	-	-	N	--	N	N	--	Single	GFRP	Sheet	EB	346	21300	25	-	-	25	unknown	Epoxy	Monotonic	3.69	1	-	Substrate debonding	--
Liu et al (2005)	CM25(B)	Concrete Block	Concrete Block	21.9	-	-	-	-	Unit	-	-	-	-	-	N	--	N	N	--	Single	GFRP	Sheet	EB	346	21300	25	-	-	25	unknown	Epoxy	Monotonic	3.69	1	-	Substrate debonding	--
Liu et al (2005)	CM25(C)	Concrete Block	Concrete Block	21.9	-	-	-	-	Unit	-	-	-	-	-	N	--	N	N	--	Single	GFRP	Sheet	EB	346	21300	25	-	-	25	unknown	Epoxy	Monotonic	3.81	1	-	Substrate debonding	--
Liu et al (2005)	CM25(D)	Concrete Block	Concrete Block	21.9	-	-	-	-	Unit	-	-	-	-	-	N	--	N	N	--	Single	GFRP	Sheet	EB	346	21300	25	-	-	25	unknown	Epoxy	Monotonic	4.06	1	-	Substrate debonding	--
Liu et al (2005)	CM25(E)	Concrete Block	Concrete Block	21.9	-	-	-	-	Unit	-	-	-	-	-	N	--	N	N	--	Single	GFRP	Sheet	EB	346	21300	25	-	-	25	unknown	Epoxy	Monotonic	3.19	1	-	Substrate debonding	--
Liu et al (2005)	CM25(F)	Concrete Block	Concrete Block	21.9	-	-	-	-	Unit	-	-	-	-	-	N	--	N	N	--	Single	GFRP	Sheet	EB	346	21300	25	-	-	25	unknown	Epoxy	Monotonic	4.75	1	-	Substrate debonding	--
Liu et al (2005)	CM50(A)	Concrete Block	Concrete Block	21.9	-	-	-	-	Unit	-	-	-	-	-	N	--	N	N	--	Single	GFRP	Sheet	EB	346	21300	25	-	-	50	unknown	Epoxy	Monotonic	4.88	1	-	Substrate debonding	--
Liu et al (2005)	CM50(B)	Concrete Block	Concrete Block	21.9	-	-	-	-	Unit	-	-	-	-	-	N	--	N	N	--	Single	GFRP	Sheet	EB	346	21300	25	-	-	50	unknown	Epoxy	Monotonic	5.63	1	-	Substrate debonding	--
Liu et al (2005)	CM50(C)	Concrete Block	Concrete Block	21.9	-	-	-	-	Unit	-	-	-	-	-	N	--	N	N	--	Single	GFRP	Sheet	EB	346	21300	25	-	-	50	unknown	Epoxy	Monotonic	4.25	1	-	Substrate debonding	--
Liu et al (2005)	CM50(D)	Concrete Block	Concrete Block	21.9	-	-	-	-	Unit	-	-	-	-	-	N	--	N	N	--	Single	GFRP	Sheet	EB	346	21300	25	-	-	50	unknown	Epoxy	Monotonic	3.75	1	-	Substrate debonding	--
Liu et al (2005)	CM50(E)	Concrete Block	Concrete Block	21.9	-	-	-	-	Unit	-	-	-	-	-	N	--	N	N	--	Single	GFRP	Sheet	EB	346	21300	25	-	-	50	unknown	Epoxy	Monotonic	5.13	1	-	Substrate debonding	--
Liu et al (2005)	BE25(A)	Clay Brick	Clay Brick	98.8	-	-	-	-	Unit	-	-	-	-	-	N	--	N	N	--	Single	GFRP	Sheet	EB	346	21300	25	-	-	25	unknown	Epoxy	Monotonic	5.5	1	-	Substrate debonding	--
Liu et al (2005)	BE25(B)	Clay Brick	Clay Brick	98.8	-	-	-	-	Unit	-	-	-	-	-	N	--	N	N	--	Single	GFRP	Sheet	EB	346	21300	25	-	-	25	unknown	Epoxy	Monotonic	5	1	-	Substrate debonding	--
Liu et al (2005)	BE25(C)	Clay Brick	Clay Brick	98.8	-	-	-	-	Unit	-	-	-	-	-	N	--	N	N	--	Single	GFRP	Sheet	EB	346	21300	25	-	-	25	unknown	Epoxy	Monotonic	4.94	1	-	Substrate debonding	--
Liu et al (2005)	BE25(D)	Clay Brick	Clay Brick	98.8	-	-	-	-	Unit	-	-	-	-	-	N	--	N	N	--	Single	GFRP	Sheet	EB	346	21300	25	-	-	25	unknown	Epoxy	Monotonic	5.25	1	-	Substrate debonding	--
Liu et al (2005)	BE25(E)	Clay Brick	Clay Brick	98.8	-	-	-	-	Unit	-	-	-	-	-	N	--	N	N	--	Single	GFRP	Sheet	EB	346	21300	25	-	-	25	unknown	Epoxy	Monotonic	4.81	1	-	Substrate debonding	--
Liu et al (2005)	BE25(F)	Clay Brick	Clay Brick	98.8	-	-	-	-	Unit	-	-	-	-	-	N	--	N	N	--	Single	GFRP	Sheet	EB	346	21300	25	-	-	25	unknown	Epoxy	Monotonic	4.69	1	-	Substrate debonding	--
Liu et al (2005)	BE50(A)	Clay Brick	Clay Brick	98.8	-	-	-	-	Unit	-	-	-	-	-	N	--	N	N	--	Single	GFRP	Sheet	EB	346	21300	25	-	-	50	unknown	Epoxy	Monotonic	6.63	1	-	Substrate debonding	--
Liu et al (2005)	BE50(B)	Clay Brick	Clay Brick	98.8	-	-	-	-	Unit	-	-	-	-	-	N	--	N	N	--	Single	GFRP	Sheet	EB	346	21300	25	-	-	50	unknown	Epoxy	Monotonic	6.88	1	-	Substrate debonding	--
Liu et al (2005)	BE50(C)	Clay Brick	Clay Brick	98.8	-	-	-	-	Unit	-	-	-	-	-	N	--	N	N	--	Single	GFRP	Sheet	EB	346	21300	25	-	-	50	unknown	Epoxy	Monotonic	7.75	1	-	Substrate debonding	--
Liu et al (2005)	BE50(D)	Clay Brick	Clay Brick	98.8	-	-	-	-	Unit	-	-	-	-	-	N	--	N	N	--	Single	GFRP	Sheet	EB	346	21300	25	-	-	50	unknown	Epoxy	Monotonic	7.38	1	-	Substrate debonding	--
Liu et al (2005)	BE50(E)	Clay Brick	Clay Brick	98.8	-	-	-	-	Unit	-	-	-	-	-	N	--	N	N	--	Single	GFRP	Sheet	EB	346	21300	25	-	-	50	unknown	Epoxy	Monotonic	6.88	1	-	Substrate debonding	--
Liu et al (2005)	BM13(A)	Clay Brick	Clay Brick	98.8	-	-	-	-	Unit	-	-	-	-	-	N	--	N	N	--	Single	GFRP	Sheet	EB	346	21300	25	-	-	13	unknown	Epoxy	Monotonic	6.24	1	-	Substrate debonding	--
Liu et al (2005)	BM13(B)	Clay Brick	Clay Brick	98.8	-	-	-	-	Unit	-	-	-	-	-	N	--	N	N	--	Single	GFRP	Sheet	EB	346	21300	25	-	-	13	unknown	Epoxy	Monotonic	5.85	1	-	Substrate debonding	--
Liu et al (2005)	BM13(C)	Clay Brick	Clay Brick	98.8	-	-	-	-	Unit	-	-	-	-	-	N	--	N	N	--	Single	GFRP	Sheet	EB	346	21300	25	-	-	13	unknown	Epoxy	Monotonic	7.22	1	-	Substrate debonding	--
Liu et al (2005)	BM13(D)	Clay Brick	Clay Brick	98.8	-	-	-	-	Unit	-	-	-	-	-	N	--	N	N	--	Single	GFRP	Sheet	EB	346	21300	25	-	-	13	unknown	Epoxy	Monotonic	6.01	1	-	Substrate debonding	--
Liu et al (2005)	BM13(E)	Clay Brick	Clay Brick	98.8	-	-	-	-	Unit	-	-	-	-	-	N	--	N	N	--	Single	GFRP	Sheet	EB	346	21300	25	-	-	13	unknown	Epoxy	Monotonic	5.69	1	-	Substrate debonding	--
Liu et al (2005)	BM25(A)	Clay Brick	Clay Brick	98.8	-	-	-	-	Unit	-	-	-	-	-	N	--	N	N	--	Single	GFRP	Sheet	EB	346	21300	25	-	-	25	unknown	Epoxy	Monotonic	8.44	1	-	Substrate debonding	--
Liu et al (2005)	BM25(B)	Clay Brick	Clay Brick	98.8	-	-	-	-	Unit	-	-	-	-	-	N	--	N	N	--	Single	GFRP	Sheet	EB	346	21300	25	-	-	25	unknown	Epoxy	Monotonic	7.31	1	-	Substrate debonding	--
Liu et al (2005)	BM25(C)	Clay Brick	Clay Brick	98.8	-	-	-	-	Unit	-	-	-	-	-	N	--	N	N	--	Single	GFRP	Sheet	EB	346	21300	25	-	-	25	unknown	Epoxy	Monotonic	7.13	1	-	Substrate debonding	--
Liu et al (2005)	BM25(D)	Clay Brick	Clay Brick	98.8	-	-	-	-	Unit	-	-	-	-	-	N	--	N	N	--	Single	GFRP	Sheet	EB	346	21300	25	-	-	25	unknown	Epoxy	Monotonic	7.44	1	-	Substrate debonding	--
Liu et al (2005)	BM50(A)	Clay Brick	Clay Brick	98.8	-	-	-	-	Unit	-	-	-	-	-	N	--	N	N	--	Single	GFRP	Sheet	EB	346	21300	25	-	-	50	unknown	Epoxy	Monotonic	4.63	1	-	Substrate debonding	--
Liu et al (2005)	BM50(B)	Clay Brick	Clay Brick	98.8	-	-	-	-	Unit	-	-	-	-	-	N	--	N	N	--	Single	GFRP	Sheet	EB	346	21300	25	-	-	50	unknown	Epoxy	Monotonic	3.69	1	-	Substrate debonding	--
Liu et al (2005)	BM50(C)	Clay Brick	Clay Brick	98.8	-	-	-	-	Unit	-	-	-	-	-	N	--	N	N	--	Single	GFRP	Sheet	EB	346	21300	25	-	-	50	unknown	Epoxy	Monotonic	8.63	1	-	Substrate debonding	--
Liu et al (2005)	BM50(D)	Clay Brick	Clay Brick	98.8	-	-	-	-	Unit	-	-	-	-	-	N	--	N	N	--	Single	GFRP	Sheet	EB	346	21300	25	-	-	50	unknown	Epoxy	Monotonic	6.88	1	-	Substrate debonding	--
Aiello and Sciolti (2006)	CA150LSa1	Limestone	Lecesse Stone	24	-	5.5	-	-	Unit	100	100	250	-	-	N	--	N	N	--	Double	CFRP	Sheet	EB	3850	234000	80	0.165	-	150	0	Epoxy	Monotonic	8.85	1	-	Substrate debonding	--
Aiello and Sciolti (2006)	CA150LSa2	Limestone	Lecesse Stone	24	-	5.5	-	-	Unit	100	100	250	-	-	N	--	N	N	--	Double	CFRP	Sheet	EB	3850	234000	80	0.165	-	150	0	Epoxy	Monotonic	10.8	1	-	Substrate debonding	--
Aiello and Sciolti (2006)	CA70LSa1	Limestone	Lecesse Stone	24	-	5.5	-	-	Unit	100	100	250	-	-	N	--	N	N	--	Double	CFRP	Sheet	EB	3850	234000	80	0.165	-	70	0	Epoxy	Monotonic	7.56	1	-	Substrate debonding	--
Aiello and Sciolti (2006)	CA70LSa2	Limestone	Lecesse Stone	24	-	5.5	-	-	Unit	100	100	250	-	-	N	--	N	N	--	Double	CFRP	Sheet	EB	3850	234000	80	0.165	-	70	0	Epoxy	Monotonic	9.08	1	-	Substrate debonding	--
Aiello and Sciolti (2006)	CB150LSa1	Limestone	Lecesse Stone	24	-	5.5	-	-	Unit	100	100	250	-	-	N	--	N	N	--	Double	CFRP	Sheet	EB	4460	246000	80	0.165	-	150	0	Epoxy	Monotonic	9.08	1	-	Substrate debonding	--
Aiello and Sciolti (2006)	CB150LSa2	Limestone	Lecesse Stone	24	-	5.5	-	-	Unit	100	100	250	-	-	N	--	N	N	--	Double	CFRP	Sheet	EB	4460	246000	80	0.165	-	150	0	Epoxy	Monotonic	9.41	1	-	Substrate debonding	--
Aiello and Sciolti (2006)	CB70LSa1	Limestone	Lecesse Stone	24	-	5.5	-	-	Unit	100	100	250	-	-	N	--	N	N	--	Double	CFRP	Sheet	EB	4460	246000	80	0.165	-	70	0	Epoxy	Monotonic	8.98	1	-	Substrate debonding	--
Aiello and Sciolti (2006)	CB70LSa2	Limestone	Lecesse Stone	24	-	5.5	-	-	Unit	100	100	250	-	-	N	--	N	N	--	Double	CFRP	Sheet	EB	4460	246000	80	0.165	-	70	0	Epoxy	Monotonic	9.21	1	-	Substrate debonding	--
Aiello and Sciolti (2006)	CA150NTa1	Tuff	Naples Tuff	5	-	2	-	-	Unit	100	100	250	-	-	N	--	N	N	--	Double	CFRP	Sheet	EB	3850	234000	80	0.165	-	150	0	Epoxy	Monotonic	8.09	1	-	Substrate debonding	--
Aiello and Sciolti (2006)	CA150NTa2	Tuff	Naples Tuff	5	-	2	-	-	Unit	100	100	250	-	-	N	--	N	N	--	Double	CFRP	Sheet	EB	3850	234000	80	0.165	-	150	0	Epoxy	Monotonic	7.88	1	-	Substrate debonding	--
Aiello and Sciolti (2006)	CB150NTa1	Tuff	Naples Tuff	5	-	2	-	-	Unit	100	100	250	-	-	N	--	N	N	--	Double	CFRP	Sheet	EB	4460	246000	80	0.165	-	150	0	Epoxy	Monotonic	8.96	1	-	Substrate debonding	--
Aiello and Sciolti (2006)	CB150NTa2	Tuff	Naples Tuff	5	-	2	-	-	Unit	100	100	250	-	-	N	--	N	N	--	Double	CFRP	Sheet	EB	4460	246000	80	0.165	-	150	0	Epoxy	Monotonic	7.17	1	-	Substrate debonding	--
Aiello and Sciolti (2006)	CA150LS(dss)1	Limestone	Lecesse Stone	24	-	5.5	-	-	Unit	250	100	250	-	-	N	--	N	N	--	Single	CFRP	Sheet	EB	3850	234000	-	-	-	150	30	Epoxy	Monotonic	6.2	1	-	Substrate debonding	--
Aiello and Sciolti (2006)	CA150LS(dss)2	Limestone	Lecesse Stone	24	-	5.5	-	-	Unit	250	100	250	-	-	N	--	N	N	--	Single	CFRP	Sheet	EB	3850	234000	-	-	-	150	30	Epoxy	Monotonic	7.8	1	-	Substrate debonding	--
Aiello and Sciolti (2006)	CA150LSb1	Limestone	Lecesse Stone	24	-	5.5	-	-	Unit	200	100	250	-	-	N	--	N	N	--	Double	CFRP	Sheet	EB	3850	234000	80	0.165	-	150	50	Epoxy	Monotonic	9.51	1	-	Substrate debonding	--
Aiello and Sciolti (2006)	CA150LSb2	Limestone	Lecesse Stone	24	-	5.5	-	-	Unit	200	100	250	-	-	N	--	N	N	--	Double	CFRP	Sheet	EB	3850	234000	80	0.165	-	150	50	Epoxy	Monotonic	9.4	1	-	Substrate debonding	--
Aiello and Sciolti (2006)	CA70LSb1	Limestone	Lecesse Stone	24	-	5.5	-	-	Unit	200	100	250	-	-	N	--	N	N	--	Double	CFRP	Sheet	EB	3850	234000	80	0.165	-	70	50	Epoxy	Monotonic	6.49	1	-	Substrate debonding	--
Aiello and Sciolti (2006)	CA70LSb2	Limestone	Lecesse Stone	24	-	5.5	-	-	Unit	200	100	250	-	-	N	--	N	N	--	Double	CFRP	Sheet	EB	3850	234000	80	0.165	-	70	50	Epoxy	Monotonic	7.53	1	-	Substrate debonding	--
Aiello and Sciolti (2006)	CA150NTb1	Tuff	Naples Tuff	5	-	2	-	-	Unit	200	100	250	-	-	N	--	N	N	--	Double	CFRP	Sheet	EB	3850	234000	80	0.165	-	150	50	Epoxy	Monotonic	9.21	1	-	Substrate debonding	--
Aiello and Sciolti (2006)	CA150NTb2	Tuff	Naples Tuff	5	-	2	-	-	Unit	200	100	250	-	-	N	--	N	N	--	Double	CFRP	Sheet	EB	3850	234000	80	0.165	-	150	50	Epoxy	Monotonic	10.5	1	-	Substrate debonding	--
Aiello and Sciolti (2006)	CA70NTb1	Tuff	Naples Tuff	5	-	2	-	-	Unit	200	100	250	-	-	N	--	N	N	--	Double	CFRP	Sheet	EB	3850	234000	80	0.165	-	70	50	Epoxy	Monotonic	7.27	1	-	Substrate debonding	--
Aiello and Sciolti (2006)	CA70NTb2	Tuff	Naples Tuff	5	-	2	-	-	Unit	200	100	250	-	-	N	--	N	N	--	Double	CFRP	Sheet	EB	3850	234000	80	0.165	-	70	50	Epoxy	Monotonic	7.64	1	-	Substrate debonding	--
Aiello and Sciolti (2006)	CA150LSf1	Limestone	Lecesse Stone	24	-	5.5	-	-	Unit	100	100	250	-	-	N	--	N	N	--	Double	CFRP	Sheet	EB	3850	234000	80	0.165	-	150	unknown	Epoxy	Monotonic	8.42	1	-	Substrate debonding	--
Aiello and Sciolti (2006)	CA150LSf2	Limestone	Lecesse Stone	24	-	5.5	-	-	Unit	100	100	250	-	-	N	--	N	N	--	Double	CFRP	Sheet	EB	3850	234000	80	0.165	-	150	unknown	Epoxy	Monotonic	8.52	1	-	Substrate debonding	--
Aiello and Sciolti (2006)	CA150NTf1	Tuff	Naples Tuff	5	-	2	-	-	Unit	100	100	250	-	-	N	--	N	N	--	Double	CFRP	Sheet	EB	3850	234000	80	0.165	-	150	unknown	Epoxy	Monotonic	6.69	1	-	Substrate debonding	--
Aiello and Sciolti (2006)	CA150NTf2	Tuff	Naples Tuff	5	-	2	-	-	Unit	100	100	250	-	-	N	--	N	N	--	Double	CFRP	Sheet	EB	3850	234000	80	0.165	-	150	unknown	Epoxy	Monotonic	6.28	1	-	Substrate debonding	--
Aiello and Sciolti (2006)	CB150LSs1	Limestone	Lecesse Stone	24	-	5.5	-	-	Unit	100	100	250	-	-	N	--	N	N	--	Double	CFRP	Sheet	EB	4460	246000	80	0.165	-	150	50	Epoxy	Monotonic	13.2	1	-	Substrate debonding	--
Aiello and Sciolti (2006)	CB150LSs2	Limestone	Lecesse Stone	24	-	5.5	-	-	Unit	100	100	250	-	-	N	--	N	N	--	Double	CFRP	Sheet	EB	4460	246000	80	0.165	-	150	50	Epoxy	Monotonic	12.5	1	-	Substrate debonding	--
Xia and Oehlers (2006)	Pull1	Clay Brick	Clay Brick	-	-	-	-	-	Masonry	230	110	342	62	-	N	N	N	N	--	Single	CFRP	Sheet	EB	-	165000	50	1.2	-	62	0	Epoxy	Monotonic	16.2	1	-	Substrate debonding	--
Xia and Oehlers (2006)	Pull2	Clay Brick	Clay Brick	-	-	-	-	-	Masonry	230	110	342	62	-	N	N	N	N	--	Single	CFRP	Sheet	EB	-	165000	50	1.2	-	132	0	Epoxy	Monotonic	24.7	1	-	Substrate debonding	--
Xia and Oehlers (2006)	Pull3	Clay Brick	Clay Brick	-	-	-	-	-	Masonry	230	110	342	62	-	N	N	N	N	--	Single	CFRP	Sheet	EB	-	165000	50	1.2	-	202	0	Epoxy	Monotonic	25	1	-	Substrate debonding	--
Xia and Oehlers (2006)	Pull4	Clay Brick	Clay Brick	-	-	-	-	-	Masonry	230	110	342	62	-	N	N	N	N	--	Single	CFRP	Sheet	EB	-	165000	50	1.2	-	342	0	Epoxy	Monotonic	28.3	1	-	Substrate debonding	--
Camli and Binici (2007)	LCS-1	Concrete Block	Concrete Block 1	10.6	-	-	-	-	Unit	200	200	300	-	-	N	--	N	N	--	2-Block Double	CFRP	Sheet	EB	542	61000	25	1	-	75	0	Epoxy	Monotonic	3.88	1	-	Substrate debonding	--
Camli and Binici (2007)	LCS-2	Concrete Block	Concrete Block 1	10.6	-	-	-	-	Unit	200	200	300	-	-	N	--	N	N	--	2-Block Double	CFRP	Sheet	EB	542	61000	25	1	-	100	0	Epoxy	Monotonic	4.66	1	-	Substrate debonding	--
Camli and Binici (2007)	LCS-3	Concrete Block	Concrete Block 1	10.6	-	-	-	-	Unit	200	200	300	-	-	N	--	N	N	--	2-Block Double	CFRP	Sheet	EB	542	61000	25	1	-	125	0	Epoxy	Monotonic	5.82	1	-	Substrate debonding	--
Camli and Binici (2007)	LCS-4	Concrete Block	Concrete Block 1	10.6	-	-	-	-	Unit	200	200	300	-	-	N	--	N	N	--	2-Block Double	CFRP	Sheet	EB	542	61000	25	1	-	150	0	Epoxy	Monotonic	5.17	1	-	Substrate debonding	--
Camli and Binici (2007)	LCS-5	Concrete Block	Concrete Block 1	10.6	-	-	-	-	Unit	200	200	300	-	-	N	--	N	N	--	2-Block Double	CFRP	Sheet	EB	542	61000	50	1	-	75	0	Epoxy	Monotonic	4.55	1	-	Substrate debonding	--
Camli and Binici (2007)	LCS-6	Concrete Block	Concrete Block 1	10.6	-	-	-	-	Unit	200	200	300	-	-	N	--	N	N	--	2-Block Double	CFRP	Sheet	EB	542	61000	50	1	-	100	0	Epoxy	Monotonic	8.1	1	-	Substrate debonding	--
Camli and Binici (2007)	LCS-7	Concrete Block	Concrete Block 1	10.6	-	-	-	-	Unit	200	200	300	-	-	N	--	N	N	--	2-Block Double	CFRP	Sheet	EB	542	61000	50	1	-	125	0	Epoxy	Monotonic	9.81	1	-	Substrate debonding	--
Camli and Binici (2007)	LCS-8	Concrete Block	Concrete Block 1	10.6	-	-	-	-	Unit	200	200	300	-	-	N	--	N	N	--	2-Block Double	CFRP	Sheet	EB	542	61000	50	1	-	150	0	Epoxy	Monotonic	9.65	1	-	Substrate debonding	--
Camli and Binici (2007)	NCS-1	Concrete Block	Concrete Block 2	31	-	-	-	-	Unit	200	200	300	-	-	N	--	N	N	--	2-Block Double	CFRP	Sheet	EB	542	61000	25	1	-	50	0	Epoxy	Monotonic	4.35	1	-	Substrate debonding	--
Camli and Binici (2007)	NCS-2	Concrete Block	Concrete Block 2	31	-	-	-	-	Unit	200	200	300	-	-	N	--	N	N	--	2-Block Double	CFRP	Sheet	EB	542	61000	25	1	-	100	0	Epoxy	Monotonic	5.3	1	-	Substrate debonding	--
Camli and Binici (2007)	NCS-3	Concrete Block	Concrete Block 2	31	-	-	-	-	Unit	200	200	300	-	-	N	--	N	N	--	2-Block Double	CFRP	Sheet	EB	542	61000	25	1	-	125	0	Epoxy	Monotonic	4.58	1	-	Substrate debonding	--
Camli and Binici (2007)	NCS-4	Concrete Block	Concrete Block 2	31	-	-	-	-	Unit	200	200	300	-	-	N	--	N	N	--	2-Block Double	CFRP	Sheet	EB	542	61000	25	1	-	150	0	Epoxy	Monotonic	6.49	1	-	Substrate debonding	--
Camli and Binici (2007)	NCS-5	Concrete Block	Concrete Block 2	31	-	-	-	-	Unit	200	200	300	-	-	N	--	N	N	--	2-Block Double	CFRP	Sheet	EB	542	61000	50	1	-	50	0	Epoxy	Monotonic	7.27	1	-	Substrate debonding	--
Camli and Binici (2007)	NCS-6	Concrete Block	Concrete Block 2	31	-	-	-	-	Unit	200	200	300	-	-	N	--	N	N	--	2-Block Double	CFRP	Sheet	EB	542	61000	50	1	-	100	0	Epoxy	Monotonic	9.63	1	-	Substrate debonding	--
Camli and Binici (2007)	NCS-7	Concrete Block	Concrete Block 2	31	-	-	-	-	Unit	200	200	300	-	-	N	--	N	N	--	2-Block Double	CFRP	Sheet	EB	542	61000	50	1	-	125	0	Epoxy	Monotonic	12.5	1	-	Substrate debonding	--
Camli and Binici (2007)	NCS-8	Concrete Block	Concrete Block 2	31	-	-	-	-	Unit	200	200	300	-	-	N	--	N	N	--	2-Block Double	CFRP	Sheet	EB	542	61000	50	1	-	150	0	Epoxy	Monotonic	10.6	1	-	Substrate debonding	--
Camli and Binici (2007)	TS-1	Clay Brick	Clay Brick	6	-	-	-	-	Unit	280	180	130	-	-	Y	--	N	N	--	2-Block Double	CFRP	Sheet	EB	542	61000	25	1	-	50	0	Epoxy	Monotonic	2.84	1	-	Substrate debonding	--
Camli and Binici (2007)	TS-2	Clay Brick	Clay Brick	6	-	-	-	-	Unit	280	180	130	-	-	Y	--	N	N	--	2-Block Double	CFRP	Sheet	EB	542	61000	25	1	-	75	0	Epoxy	Monotonic	4.48	1	-	Substrate debonding	--
Camli and Binici (2007)	TS-3	Clay Brick	Clay Brick	6	-	-	-	-	Unit	280	180	130	-	-	Y	--	N	N	--	2-Block Double	CFRP	Sheet	EB	542	61000	25	1	-	100	0	Epoxy	Monotonic	3.35	1	-	Substrate debonding	--
Camli and Binici (2007)	TS-4	Clay Brick	Clay Brick	6	-	-	-	-	Unit	280	180	130	-	-	Y	--	N	N	--	2-Block Double	CFRP	Sheet	EB	542	61000	25	1	-	125	0	Epoxy	Monotonic	4.06	1	-	Substrate debonding	--
Camli and Binici (2007)	TS-5	Clay Brick	Clay Brick	6	-	-	-	-	Unit	280	180	130	-	-	Y	--	N	N	--	2-Block Double	CFRP	Sheet	EB	542	61000	50	1	-	50	0	Epoxy	Monotonic	3.2	1	-	Substrate debonding	--
Camli and Binici (2007)	TS-6	Clay Brick	Clay Brick	6	-	-	-	-	Unit	280	180	130	-	-	Y	--	N	N	--	2-Block Double	CFRP	Sheet	EB	542	61000	50	1	-	75	0	Epoxy	Monotonic	4.21	1	-	Substrate debonding	--
Camli and Binici (2007)	TS-7	Clay Brick	Clay Brick	6	-	-	-	-	Unit	280	180	130	-	-	Y	--	N	N	--	2-Block Double	CFRP	Sheet	EB	542	61000	50	1	-	100	0	Epoxy	Monotonic	5.9	1	-	Substrate debonding	--
Camli and Binici (2007)	TS-8	Clay Brick	Clay Brick	6	-	-	-	-	Unit	280	180	130	-	-	Y	--	N	N	--	2-Block Double	CFRP	Sheet	EB	542	61000	50	1	-	125	0	Epoxy	Monotonic	5.14	1	-	Substrate debonding	--
Capozucca (2007)	1	Clay Brick	Clay Brick 1 (Historic)	24.9	-	-	2.13	-	Unit	140	35	290	-	-	N	--	N	N	--	Double	CFRP	Sheet	EB	4800	240000	50	0.17	-	40	unknown	Epoxy	Monotonic	3.2	1	-	Substrate debonding	bp=50mm and tp=0.170mm obtained from [Ceroni et al (2014), Composites Part B, 61, 147-161]
Capozucca (2007)	2	Clay Brick	Clay Brick 1 (Historic)	24.9	-	-	2.13	-	Unit	140	35	290	-	-	N	--	N	N	--	Double	CFRP	Sheet	EB	4800	240000	50	0.17	-	60	unknown	Epoxy	Monotonic	4.63	1	-	Substrate debonding	bp=50mm and tp=0.170mm obtained from [Ceroni et al (2014), Composites Part B, 61, 147-161]
Capozucca (2007)	3	Clay Brick	Clay Brick 1 (Historic)	24.9	-	-	2.13	-	Unit	140	35	290	-	-	N	--	N	N	--	Double	CFRP	Sheet	EB	4800	240000	50	0.17	-	80	unknown	Epoxy	Monotonic	12.8	1	-	Substrate debonding	bp=50mm and tp=0.170mm obtained from [Ceroni et al (2014), Composites Part B, 61, 147-161]
Capozucca (2007)	4	Clay Brick	Clay Brick 1 (Historic)	24.9	-	-	2.13	-	Unit	140	35	290	-	-	N	--	N	N	--	Double	CFRP	Sheet	EB	4800	240000	50	0.17	-	100	unknown	Epoxy	Monotonic	16.1	1	-	Substrate debonding	bp=50mm and tp=0.170mm obtained from [Ceroni et al (2014), Composites Part B, 61, 147-161]
Capozucca (2007)	5	Clay Brick	Clay Brick 1 (Historic)	24.9	-	-	2.13	-	Unit	140	35	290	-	-	N	--	N	N	--	Double	CFRP	Sheet	EB	4800	240000	50	0.17	-	120	unknown	Epoxy	Monotonic	16.8	1	-	Substrate debonding	bp=50mm and tp=0.170mm obtained from [Ceroni et al (2014), Composites Part B, 61, 147-161]
Capozucca (2007)	6	Clay Brick	Clay Brick 1 (Historic)	24.9	-	-	2.13	-	Unit	140	35	290	-	-	N	--	N	N	--	Double	CFRP	Sheet	EB	4800	240000	50	0.17	-	150	unknown	Epoxy	Monotonic	17.1	1	-	Substrate debonding	bp=50mm and tp=0.170mm obtained from [Ceroni et al (2014), Composites Part B, 61, 147-161]
Capozucca (2007)	7	Clay Brick	Clay Brick 1 (Historic)	24.9	-	-	2.13	-	Unit	140	35	290	-	-	N	--	N	N	--	Double	CFRP	Sheet	EB	4800	240000	50	0.17	-	180	unknown	Epoxy	Monotonic	18	1	-	Substrate debonding	bp=50mm and tp=0.170mm obtained from [Ceroni et al (2014), Composites Part B, 61, 147-161]
Capozucca (2007)	8	Clay Brick	Clay Brick 1 (Historic)	24.9	-	-	2.13	-	Unit	140	35	290	-	-	N	--	N	N	--	Double	CFRP	Sheet	EB	4800	240000	50	0.17	-	210	unknown	Epoxy	Monotonic	18	1	-	Substrate debonding	bp=50mm and tp=0.170mm obtained from [Ceroni et al (2014), Composites Part B, 61, 147-161]
Capozucca (2007)	9	Clay Brick	Clay Brick 1 (Historic)	24.9	-	-	2.13	-	Unit	140	35	290	-	-	N	--	N	N	--	Double	CFRP	Sheet	EB	4800	240000	50	0.17	-	290	unknown	Epoxy	Monotonic	17.9	1	-	Substrate debonding	bp=50mm and tp=0.170mm obtained from [Ceroni et al (2014), Composites Part B, 61, 147-161]
Capozucca (2007)	10	Clay Brick	Clay Brick 1 (Historic)	24.9	-	-	2.13	-	Unit	140	35	290	-	-	N	--	N	N	--	Double	CFRP	Sheet	EB	4800	240000	50	0.17	-	290	unknown	Epoxy	Monotonic	18	1	-	Substrate debonding	bp=50mm and tp=0.170mm obtained from [Ceroni et al (2014), Composites Part B, 61, 147-161]
Capozucca (2007)	11	Clay Brick	Clay Brick 2 (Modern)	17.4	-	-	-	-	Unit	120	55	250	-	-	N	--	N	N	--	Double	CFRP	Sheet	EB	4800	240000	50	0.17	-	150	unknown	Epoxy	Monotonic	15.1	1	-	Prism failure (unspecified mode)	bp=50mm and tp=0.170mm obtained from [Ceroni et al (2014), Composites Part B, 61, 147-161]
Capozucca (2007)	12	Clay Brick	Clay Brick 2 (Modern)	17.4	-	-	-	-	Unit	120	55	250	-	-	N	--	N	N	--	Double	CFRP	Sheet	EB	4800	240000	50	0.17	-	215	unknown	Epoxy	Monotonic	16.9	1	-	Prism failure (unspecified mode)	bp=50mm and tp=0.170mm obtained from [Ceroni et al (2014), Composites Part B, 61, 147-161]
Capozucca (2007)	13	Clay Brick	Clay Brick 2 (Modern)	17.4	-	-	-	-	Unit	120	55	250	-	-	N	--	N	N	--	Double	CFRP	Sheet	EB	4800	240000	50	0.17	-	240	unknown	Epoxy	Monotonic	17.1	1	-	Prism failure (unspecified mode)	bp=50mm and tp=0.170mm obtained from [Ceroni et al (2014), Composites Part B, 61, 147-161]
Capozucca (2007)	14	Clay Brick	Clay Brick 3 (Modern)	40.2	-	-	-	-	Unit	120	55	250	-	-	N	--	N	N	--	Double	CFRP	Sheet	EB	4800	240000	50	0.17	-	215	unknown	Epoxy	Monotonic	14.8	1	-	Substrate debonding	bp=50mm and tp=0.170mm obtained from [Ceroni et al (2014), Composites Part B, 61, 147-161]
Capozucca (2007)	15	Clay Brick	Clay Brick 3 (Modern)	40.2	-	-	-	-	Unit	120	55	250	-	-	N	--	N	N	--	Double	CFRP	Sheet	EB	4800	240000	50	0.17	-	230	unknown	Epoxy	Monotonic	16.5	1	-	Substrate debonding	bp=50mm and tp=0.170mm obtained from [Ceroni et al (2014), Composites Part B, 61, 147-161]
Capozucca (2007)	16	Clay Brick	Clay Brick 3 (Modern)	40.2	-	-	-	-	Unit	120	55	250	-	-	N	--	N	N	--	Double	CFRP	Sheet	EB	4800	240000	50	0.17	-	235	unknown	Epoxy	Monotonic	19.4	1	-	Substrate debonding	bp=50mm and tp=0.170mm obtained from [Ceroni et al (2014), Composites Part B, 61, 147-161]
Capozucca (2007)	17	Clay Brick	Clay Brick 3 (Modern)	40.2	-	-	-	-	Unit	120	55	250	-	-	N	--	N	N	--	Double	CFRP	Sheet	EB	4800	240000	50	0.17	-	240	unknown	Epoxy	Monotonic	17	1	-	Substrate debonding	bp=50mm and tp=0.170mm obtained from [Ceroni et al (2014), Composites Part B, 61, 147-161]
Capozucca (2007)	18	Clay Brick	Clay Brick 3 (Modern)	40.2	-	-	-	-	Unit	120	55	250	-	-	N	--	N	N	--	Double	CFRP	Sheet	EB	4800	240000	50	0.17	-	250	unknown	Epoxy	Monotonic	20.4	1	-	Substrate debonding	bp=50mm and tp=0.170mm obtained from [Ceroni et al (2014), Composites Part B, 61, 147-161]
Panizza et al (2008)	ShC1	Clay Brick	Clay Brick	50.9	2.37	5.46	3.99	-	Unit	120	55	250	-	-	N	--	N	N	--	Double	CFRP	Sheet	EB	3430	230000	50	0.165	-	200	30	Epoxy	Monotonic	15.9	1	-	Substrate debonding	--
Panizza et al (2008)	ShC2	Clay Brick	Clay Brick	50.9	2.37	5.46	3.99	-	Unit	120	55	250	-	-	N	--	N	N	--	Double	CFRP	Sheet	EB	3430	230000	50	0.165	-	200	30	Epoxy	Monotonic	17.1	1	-	Substrate debonding	--
Panizza et al (2008)	ShC3	Clay Brick	Clay Brick	50.9	2.37	5.46	3.99	-	Unit	120	55	250	-	-	N	--	N	N	--	Double	CFRP	Sheet	EB	3430	230000	50	0.165	-	200	30	Epoxy	Monotonic	17.7	1	-	Substrate debonding	--
Panizza et al (2008)	ShC4	Clay Brick	Clay Brick	50.9	2.37	5.46	3.99	-	Unit	120	55	250	-	-	N	--	N	N	--	Double	CFRP	Sheet	EB	3430	230000	50	0.165	-	200	30	Epoxy	Monotonic	19.6	1	-	Substrate debonding	--
Panizza et al (2008)	ShC5	Clay Brick	Clay Brick	50.9	2.37	5.46	3.99	-	Unit	120	55	250	-	-	N	--	N	N	--	Double	CFRP	Sheet	EB	3430	230000	50	0.165	-	200	30	Epoxy	Monotonic	20.2	1	-	Substrate debonding	--
Panizza et al (2008)	ShG1	Clay Brick	Clay Brick	50.9	2.37	5.46	3.99	-	Unit	120	55	250	-	-	N	--	N	N	--	Double	GFRP	Sheet	EB	1700	65000	50	0.23	-	200	30	Epoxy	Monotonic	11.7	1	-	Substrate debonding	--
Panizza et al (2008)	ShG2	Clay Brick	Clay Brick	50.9	2.37	5.46	3.99	-	Unit	120	55	250	-	-	N	--	N	N	--	Double	GFRP	Sheet	EB	1700	65000	50	0.23	-	200	30	Epoxy	Monotonic	14	1	-	Substrate debonding	--
Panizza et al (2008)	ShG3	Clay Brick	Clay Brick	50.9	2.37	5.46	3.99	-	Unit	120	55	250	-	-	N	--	N	N	--	Double	GFRP	Sheet	EB	1700	65000	50	0.23	-	200	30	Epoxy	Monotonic	13.7	1	-	Substrate debonding	--
Panizza et al (2008)	ShG4	Clay Brick	Clay Brick	50.9	2.37	5.46	3.99	-	Unit	120	55	250	-	-	N	--	N	N	--	Double	GFRP	Sheet	EB	1700	65000	50	0.23	-	200	30	Epoxy	Monotonic	13.2	1	-	Substrate debonding	--
Panizza et al (2008)	ShG5	Clay Brick	Clay Brick	50.9	2.37	5.46	3.99	-	Unit	120	55	250	-	-	N	--	N	N	--	Double	GFRP	Sheet	EB	1700	65000	50	0.23	-	200	30	Epoxy	Monotonic	14.2	1	-	Substrate debonding	--
Konthesingha et al (2009)	1A	Clay Brick	Clay Brick	-	-	3.57	-	-	Masonry	230	110	334	76	10	N	N	N	N	--	Single	CFRP	Strip	NSM	2480	207000	2.8	-	15	334	0	Epoxy	Cyclic	61.5	1	-	Substrate debonding	--
Konthesingha et al (2009)	1B	Clay Brick	Clay Brick	-	-	3.57	-	-	Masonry	230	110	334	76	10	N	N	N	N	--	Single	CFRP	Strip	NSM	2480	207000	2.8	-	15	334	0	Epoxy	Cyclic	56.8	1	-	Adhesive failure	--
Konthesingha et al (2009)	1C	Clay Brick	Clay Brick	-	-	3.57	-	-	Masonry	230	110	334	76	10	N	N	N	N	--	Single	CFRP	Strip	NSM	2480	207000	2.8	-	15	334	0	Epoxy	Cyclic	58	1	-	Adhesive failure	--
Konthesingha et al (2009)	2A	Clay Brick	Clay Brick	-	-	3.57	-	-	Masonry	230	110	334	76	10	N	N	N	N	--	Single	CFRP	Strip	NSM	2480	207000	2.8	-	15	334	0	Epoxy	Cyclic	64	1	-	Substrate debonding	--
Konthesingha et al (2009)	2B	Clay Brick	Clay Brick	-	-	3.57	-	-	Masonry	230	110	334	76	10	N	N	N	N	--	Single	CFRP	Strip	NSM	2480	207000	2.8	-	15	334	0	Epoxy	Cyclic	63	1	-	Substrate debonding	--
Konthesingha et al (2009)	2C	Clay Brick	Clay Brick	-	-	3.57	-	-	Masonry	230	110	334	76	10	N	N	N	N	--	Single	CFRP	Strip	NSM	2480	207000	2.8	-	15	334	0	Epoxy	Cyclic	66.5	1	-	Substrate debonding	--
Petersen et al (2009)	S1-A-NG-1	Clay Brick	Clay Brick	-	-	3.57	-	-	Masonry	230	110	334	76	10	N	Y	N	N	--	Single	CFRP	Strip	NSM	2480	207000	2.8	-	15	336	0	Epoxy	Monotonic	83.5	1	-	Substrate debonding	--
Petersen et al (2009)	S1-A-NG-2	Clay Brick	Clay Brick	-	-	3.57	-	-	Masonry	230	110	334	76	10	N	Y	N	N	--	Single	CFRP	Strip	NSM	2480	207000	2.8	-	15	336	0	Epoxy	Monotonic	71.1	1	-	Substrate debonding	--
Petersen et al (2009)	S1-A-SG	Clay Brick	Clay Brick	-	-	3.57	-	-	Masonry	230	110	334	76	10	N	Y	N	N	--	Single	CFRP	Strip	NSM	2480	207000	2.8	-	15	336	0	Epoxy	Monotonic	81.5	1	-	Substrate debonding	--
Petersen et al (2009)	S1-B-NG-1	Clay Brick	Clay Brick	-	-	3.57	-	-	Masonry	230	110	334	76	10	N	Y	N	N	--	Single	CFRP	Strip	NSM	2480	207000	2.8	-	15	336	0	Epoxy	Monotonic	70.4	1	-	Substrate debonding	--
Petersen et al (2009)	S1-B-NG-2	Clay Brick	Clay Brick	-	-	3.57	-	-	Masonry	230	110	334	76	10	N	Y	N	N	--	Single	CFRP	Strip	NSM	2480	207000	2.8	-	15	336	0	Epoxy	Monotonic	59.4	1	-	Substrate debonding	--
Petersen et al (2009)	S1-B-SG	Clay Brick	Clay Brick	-	-	3.57	-	-	Masonry	230	110	334	76	10	N	Y	N	N	--	Single	CFRP	Strip	NSM	2480	207000	2.8	-	15	336	0	Epoxy	Monotonic	56.6	1	-	Adhesive failure	--
Petersen et al (2009)	S1-C-NG-1	Clay Brick	Clay Brick	-	-	3.57	-	-	Masonry	230	110	334	76	10	N	Y	N	N	--	Single	CFRP	Strip	NSM	2480	207000	2.8	-	15	336	0	Epoxy	Monotonic	63.9	1	-	Substrate debonding	--
Petersen et al (2009)	S1-C-NG-2	Clay Brick	Clay Brick	-	-	3.57	-	-	Masonry	230	110	334	76	10	N	Y	N	N	--	Single	CFRP	Strip	NSM	2480	207000	2.8	-	15	336	0	Epoxy	Monotonic	69.4	1	-	Substrate debonding	--
Petersen et al (2009)	S1-C-SG	Clay Brick	Clay Brick	-	-	3.57	-	-	Masonry	230	110	334	76	10	N	Y	N	N	--	Single	CFRP	Strip	NSM	2480	207000	2.8	-	15	336	0	Epoxy	Monotonic	84.5	1	-	Substrate debonding	--
Petersen et al (2009)	S2-P0-NG-1	Clay Brick	Clay Brick	-	-	3.57	-	-	Masonry	230	110	355	76	10	N	N	N	N	--	Single	CFRP	Strip	NSM	2480	207000	2.8	-	15	355	0	Epoxy	Monotonic	54	1	-	Substrate debonding	--
Petersen et al (2009)	S2-P0-NG-2	Clay Brick	Clay Brick	-	-	3.57	-	-	Masonry	230	110	355	76	10	N	N	N	N	--	Single	CFRP	Strip	NSM	2480	207000	2.8	-	15	355	0	Epoxy	Monotonic	53.6	1	-	Substrate debonding	--
Petersen et al (2009)	S2-P0-SG	Clay Brick	Clay Brick	-	-	3.57	-	-	Masonry	230	110	355	76	10	N	N	N	N	--	Single	CFRP	Strip	NSM	2480	207000	2.8	-	15	355	0	Epoxy	Monotonic	54.6	1	-	Substrate debonding	--
Petersen et al (2009)	S2-P0.5-NG-1	Clay Brick	Clay Brick	-	-	3.57	-	-	Masonry	230	110	355	76	10	N	N	Y	N	--	Single	CFRP	Strip	NSM	2480	207000	2.8	-	15	355	0	Epoxy	Monotonic	57.9	1	-	FRP rupture	--
Petersen et al (2009)	S2-P0.5-NG-2	Clay Brick	Clay Brick	-	-	3.57	-	-	Masonry	230	110	355	76	10	N	N	Y	N	--	Single	CFRP	Strip	NSM	2480	207000	2.8	-	15	355	0	Epoxy	Monotonic	58.6	1	-	Substrate debonding	--
Petersen et al (2009)	S2-P0.5-SG	Clay Brick	Clay Brick	-	-	3.57	-	-	Masonry	230	110	355	76	10	N	N	Y	N	--	Single	CFRP	Strip	NSM	2480	207000	2.8	-	15	355	0	Epoxy	Monotonic	68.5	1	-	Substrate debonding	--
Petersen et al (2009)	S2-P1-NG-1	Clay Brick	Clay Brick	-	-	3.57	-	-	Masonry	230	110	355	76	10	N	N	Y	N	--	Single	CFRP	Strip	NSM	2480	207000	2.8	-	15	355	0	Epoxy	Monotonic	78.6	1	-	Substrate debonding	--
Petersen et al (2009)	S2-P1-NG-2	Clay Brick	Clay Brick	-	-	3.57	-	-	Masonry	230	110	355	76	10	N	N	Y	N	--	Single	CFRP	Strip	NSM	2480	207000	2.8	-	15	355	0	Epoxy	Monotonic	78.5	1	-	Substrate debonding	--
Petersen et al (2009)	S2-P1-SG	Clay Brick	Clay Brick	-	-	3.57	-	-	Masonry	230	110	355	76	10	N	N	Y	N	--	Single	CFRP	Strip	NSM	2480	207000	2.8	-	15	355	0	Epoxy	Monotonic	68.3	1	-	Substrate debonding	--
Willis et al (2009)	GP-5-Ne-M-1	Clay Brick	Clay Brick 1 (perforated)	-	-	4.74	-	-	Masonry	230	110	420	76	10	Y	N	N	N	--	Single	GFRP	Sheet	EB	232	19300	50	2	-	420	0	Epoxy	Monotonic	22.1	1	-	Substrate debonding	fut,flex modified (from reported value of 3.55MPa) to 4.74MPa to account for cores in the brick.
Willis et al (2009)	GP-5-Ne-Q-1	Clay Brick	Clay Brick 1 (perforated)	-	-	4.74	-	-	Masonry	230	110	396	76	2.5	Y	N	N	N	--	Single	GFRP	Sheet	EB	232	19300	50	2	-	395	0	Epoxy	Monotonic	21.5	1	-	Substrate debonding	fut,flex modified (from reported value of 3.55MPa) to 4.74MPa to account for cores in the brick.
Willis et al (2009)	GP-5-Ne-M-2	Clay Brick	Clay Brick 1 (perforated)	-	-	4.74	-	-	Masonry	230	110	420	76	10	Y	N	N	N	--	Single	GFRP	Sheet	EB	232	19300	50	2	-	420	0	Epoxy	Monotonic	21.9	1	-	Substrate debonding	fut,flex modified (from reported value of 3.55MPa) to 4.74MPa to account for cores in the brick.
Willis et al (2009)	GP-5-Ne-Q-2	Clay Brick	Clay Brick 1 (perforated)	-	-	4.74	-	-	Masonry	230	110	396	76	2.5	Y	N	N	N	--	Single	GFRP	Sheet	EB	232	19300	50	2	-	395	0	Epoxy	Monotonic	18.1	1	-	Substrate debonding	fut,flex modified (from reported value of 3.55MPa) to 4.74MPa to account for cores in the brick.
Willis et al (2009)	GP-5-Sa-M	Clay Brick	Clay Brick 1 (perforated)	-	-	4.74	-	-	Masonry	230	110	420	76	10	Y	N	N	N	--	Single	GFRP	Sheet	EB	232	19300	50	2	-	416	0	Epoxy	Monotonic	23	1	-	FRP rupture	fut,flex modified (from reported value of 3.55MPa) to 4.74MPa to account for cores in the brick.
Willis et al (2009)	GP-5-Sa-Q	Clay Brick	Clay Brick 1 (perforated)	-	-	4.74	-	-	Masonry	230	110	396	76	2.5	Y	N	N	N	--	Single	GFRP	Sheet	EB	232	19300	50	2	-	394	0	Epoxy	Monotonic	24.7	1	-	Substrate debonding	fut,flex modified (from reported value of 3.55MPa) to 4.74MPa to account for cores in the brick.
Willis et al (2009)	GP-5-Gr-M	Clay Brick	Clay Brick 1 (perforated)	-	-	4.74	-	-	Masonry	230	110	420	76	10	Y	N	N	N	--	Single	GFRP	Sheet	EB	232	19300	50	2	-	423	0	Epoxy	Monotonic	18.9	1	-	FRP rupture	fut,flex modified (from reported value of 3.55MPa) to 4.74MPa to account for cores in the brick.
Willis et al (2009)	GP-5-Gr-Q	Clay Brick	Clay Brick 1 (perforated)	-	-	4.74	-	-	Masonry	230	110	396	76	2.5	Y	N	N	N	--	Single	GFRP	Sheet	EB	232	19300	50	2	-	393	0	Epoxy	Monotonic	24.3	1	-	Substrate debonding	fut,flex modified (from reported value of 3.55MPa) to 4.74MPa to account for cores in the brick.
Willis et al (2009)	GD-5-Sa-Q-1	Clay Brick	Clay Brick 1 (perforated)	-	-	4.74	-	-	Masonry	230	110	396	76	2.5	Y	N	N	N	--	Single	GFRP	Sheet	EB	232	19300	50	0.616	-	386	0	Epoxy	Monotonic	19.9	1	-	Substrate debonding	fut,flex modified (from reported value of 3.55MPa) to 4.74MPa to account for cores in the brick.
Willis et al (2009)	GD-5-Sa-Q-2	Clay Brick	Clay Brick 1 (perforated)	-	-	4.74	-	-	Masonry	230	110	396	76	2.5	Y	N	N	N	--	Single	GFRP	Sheet	EB	232	19300	50	0.616	-	386	0	Epoxy	Monotonic	18.6	1	-	Substrate debonding	fut,flex modified (from reported value of 3.55MPa) to 4.74MPa to account for cores in the brick.
Willis et al (2009)	CP-1-Ne-M	Clay Brick	Clay Brick 2 (solid)	-	-	3.16	-	-	Masonry	230	110	365	65	10	Y	N	N	N	--	Single	CFRP	Strip	EB	2750	162000	50	1.2	-	70	0	Epoxy	Monotonic	16.3	1	-	Substrate debonding	--
Willis et al (2009)	CP-2-Ne-M	Clay Brick	Clay Brick 2 (solid)	-	-	3.16	-	-	Masonry	230	110	365	65	10	Y	N	N	N	--	Single	CFRP	Strip	EB	2750	162000	50	1.2	-	140	0	Epoxy	Monotonic	26.8	1	-	Substrate debonding	--
Willis et al (2009)	CP-3-Ne-M	Clay Brick	Clay Brick 2 (solid)	-	-	3.16	-	-	Masonry	230	110	365	65	10	Y	N	N	N	--	Single	CFRP	Strip	EB	2750	162000	50	1.2	-	210	0	Epoxy	Monotonic	24.9	1	-	Substrate debonding	--
Willis et al (2009)	CP-4-Ne-M	Clay Brick	Clay Brick 2 (solid)	-	-	3.16	-	-	Masonry	230	110	365	65	10	Y	N	N	N	--	Single	CFRP	Strip	EB	2750	162000	50	1.2	-	280	0	Epoxy	Monotonic	28.4	1	-	Substrate debonding	--
Willis et al (2009)	HO1.0-2-10-0	Clay Brick	Clay Brick 1 (perforated)	-	-	4.74	-	-	Masonry	230	110	420	76	10	Y	Y	N	N	--	Single	CFRP	Strip	NSM	2750	162000	1.2	-	10	158	0	Epoxy	Monotonic	19.9	1	-	Adhesive failure	fut,flex modified (from reported value of 3.55MPa) to 4.74MPa to account for cores in the brick.
Willis et al (2009)	St1.0-1-10-1/2	Clay Brick	Clay Brick 1 (perforated)	-	-	4.74	-	-	Masonry	230	110	420	76	10	Y	N	N	N	--	Single	CFRP	Strip	NSM	2750	162000	1.2	-	10	76	0	Epoxy	Monotonic	19.6	1	-	Adhesive failure	fut,flex modified (from reported value of 3.55MPa) to 4.74MPa to account for cores in the brick.
Willis et al (2009)	St1.0-2-10-1/2	Clay Brick	Clay Brick 1 (perforated)	-	-	4.74	-	-	Masonry	230	110	420	76	10	Y	N	N	N	--	Single	CFRP	Strip	NSM	2750	162000	1.2	-	10	159	0	Epoxy	Monotonic	17.5	1	-	Adhesive failure	fut,flex modified (from reported value of 3.55MPa) to 4.74MPa to account for cores in the brick.
Willis et al (2009)	St1.0-3-10-1/2-NSG	Clay Brick	Clay Brick 1 (perforated)	-	-	4.74	-	-	Masonry	230	110	420	76	10	Y	N	N	N	--	Single	CFRP	Strip	NSM	2750	162000	1.2	-	10	244	0	Epoxy	Monotonic	27.6	1	-	FRP rupture	fut,flex modified (from reported value of 3.55MPa) to 4.74MPa to account for cores in the brick.
Willis et al (2009)	St1.0-3-15-1/2-NSG	Clay Brick	Clay Brick 1 (perforated)	-	-	4.74	-	-	Masonry	230	110	420	76	10	Y	N	N	N	--	Single	CFRP	Strip	NSM	2750	162000	1.2	-	15	241	0	Epoxy	Monotonic	46.8	1	-	Substrate debonding	fut,flex modified (from reported value of 3.55MPa) to 4.74MPa to account for cores in the brick.
Willis et al (2009)	HO1.5-4-15-1/4	Clay Brick	Clay Brick 1 (perforated)	-	-	4.74	-	-	Masonry	350	110	420	76	10	Y	N	N	N	--	Single	CFRP	Strip	NSM	2750	162000	1.2	-	15	328	0	Epoxy	Monotonic	44	1	-	Substrate debonding	fut,flex modified (from reported value of 3.55MPa) to 4.74MPa to account for cores in the brick.
Willis et al (2009)	HO1.5-4-15-1/4-NSG	Clay Brick	Clay Brick 1 (perforated)	-	-	4.74	-	-	Masonry	350	110	420	76	10	Y	N	N	N	--	Single	CFRP	Strip	NSM	2750	162000	1.2	-	15	334	0	Epoxy	Monotonic	50.7	1	-	FRP rupture	fut,flex modified (from reported value of 3.55MPa) to 4.74MPa to account for cores in the brick.
Willis et al (2009)	HO1.0-4-15-0	Clay Brick	Clay Brick 1 (perforated)	-	-	4.74	-	-	Masonry	230	110	420	76	10	Y	Y	N	N	--	Single	CFRP	Strip	NSM	2750	162000	1.2	-	15	328	0	Epoxy	Monotonic	38.3	1	-	Substrate debonding	fut,flex modified (from reported value of 3.55MPa) to 4.74MPa to account for cores in the brick.
Willis et al (2009)	HO1.0-4-15-0-NSG	Clay Brick	Clay Brick 1 (perforated)	-	-	4.74	-	-	Masonry	230	110	420	76	10	Y	Y	N	N	--	Single	CFRP	Strip	NSM	2750	162000	1.2	-	15	334	0	Epoxy	Monotonic	46.7	1	-	Substrate debonding	fut,flex modified (from reported value of 3.55MPa) to 4.74MPa to account for cores in the brick.
Willis et al (2009)	St1.0-4-15-1/2	Clay Brick	Clay Brick 1 (perforated)	-	-	4.74	-	-	Masonry	230	110	420	76	10	Y	N	N	N	--	Single	CFRP	Strip	NSM	2750	162000	1.2	-	15	328	0	Epoxy	Monotonic	41.5	1	-	FRP rupture	fut,flex modified (from reported value of 3.55MPa) to 4.74MPa to account for cores in the brick.
Willis et al (2009)	HO1.5-4-15-1/6	Clay Brick	Clay Brick 1 (perforated)	-	-	4.74	-	-	Masonry	350	110	420	76	10	Y	N	N	N	--	Single	CFRP	Strip	NSM	2750	162000	1.2	-	15	328	0	Epoxy	Monotonic	41.8	1	-	FRP rupture	fut,flex modified (from reported value of 3.55MPa) to 4.74MPa to account for cores in the brick.
Willis et al (2009)	HO1.5-4-15-1/4_(2)	Clay Brick	Clay Brick 1 (perforated)	-	-	4.74	-	-	Masonry	350	110	420	76	10	Y	N	N	N	--	Single	CFRP	Strip	NSM	2750	162000	1.2	-	15	328	0	Epoxy	Monotonic	38.3	1	-	FRP rupture, Adhesive failure	fut,flex modified (from reported value of 3.55MPa) to 4.74MPa to account for cores in the brick.
Willis et al (2009)	HO1.5-4-20-1/2	Clay Brick	Clay Brick 1 (perforated)	-	-	4.74	-	-	Masonry	350	110	420	76	10	Y	N	N	N	--	Single	CFRP	Strip	NSM	2750	162000	1.2	-	20	328	0	Epoxy	Monotonic	49.4	1	-	FRP rupture	fut,flex modified (from reported value of 3.55MPa) to 4.74MPa to account for cores in the brick.
Willis et al (2009)	St1.0-4-20-AC	Clay Brick	Clay Brick 1 (perforated)	-	-	4.74	-	-	Masonry	230	110	420	76	10	Y	N	N	N	--	Single	CFRP	Strip	NSM	2750	162000	1.2	-	20	328	0	Epoxy	Monotonic	50	1	-	Substrate debonding	fut,flex modified (from reported value of 3.55MPa) to 4.74MPa to account for cores in the brick.
Willis et al (2009)	St1.0-4-20-BC	Clay Brick	Clay Brick 1 (perforated)	-	-	4.74	-	-	Masonry	230	110	420	76	10	Y	N	N	N	--	Single	CFRP	Strip	NSM	2750	162000	1.2	-	20	328	0	Epoxy	Monotonic	51.2	1	-	Substrate debonding	fut,flex modified (from reported value of 3.55MPa) to 4.74MPa to account for cores in the brick.
Briccoli Bati and Fagone (2010)	1_10-10	Clay Brick	Clay Brick	17.4	-	-	-	-	Unit	120	-	-	-	-	N	--	N	N	--	Double	CFRP	Sheet	EB	2500	230000	10	0.165	-	10	unknown	Epoxy	Monotonic	0.816	1	-	Substrate debonding (implied)	bs=120mm and fuc=17.4MPa obtained from [Ceroni et al (2014), Composites Part B, 61, 147-161]
Briccoli Bati and Fagone (2010)	2_20-10	Clay Brick	Clay Brick	17.4	-	-	-	-	Unit	120	-	-	-	-	N	--	N	N	--	Double	CFRP	Sheet	EB	2500	230000	10	0.165	-	20	unknown	Epoxy	Monotonic	1.59	1	-	Substrate debonding (implied)	bs=120mm and fuc=17.4MPa obtained from [Ceroni et al (2014), Composites Part B, 61, 147-161]
Briccoli Bati and Fagone (2010)	3_30-10	Clay Brick	Clay Brick	17.4	-	-	-	-	Unit	120	-	-	-	-	N	--	N	N	--	Double	CFRP	Sheet	EB	2500	230000	10	0.165	-	30	unknown	Epoxy	Monotonic	2.29	1	-	Substrate debonding (implied)	bs=120mm and fuc=17.4MPa obtained from [Ceroni et al (2014), Composites Part B, 61, 147-161]
Briccoli Bati and Fagone (2010)	4_40-10	Clay Brick	Clay Brick	17.4	-	-	-	-	Unit	120	-	-	-	-	N	--	N	N	--	Double	CFRP	Sheet	EB	2500	230000	10	0.165	-	40	unknown	Epoxy	Monotonic	2.39	1	-	Substrate debonding (implied)	bs=120mm and fuc=17.4MPa obtained from [Ceroni et al (2014), Composites Part B, 61, 147-161]
Briccoli Bati and Fagone (2010)	5_50-10	Clay Brick	Clay Brick	17.4	-	-	-	-	Unit	120	-	-	-	-	N	--	N	N	--	Double	CFRP	Sheet	EB	2500	230000	10	0.165	-	50	unknown	Epoxy	Monotonic	2.59	1	-	Substrate debonding (implied)	bs=120mm and fuc=17.4MPa obtained from [Ceroni et al (2014), Composites Part B, 61, 147-161]
Briccoli Bati and Fagone (2010)	6_60-10	Clay Brick	Clay Brick	17.4	-	-	-	-	Unit	120	-	-	-	-	N	--	N	N	--	Double	CFRP	Sheet	EB	2500	230000	10	0.165	-	60	unknown	Epoxy	Monotonic	2.41	1	-	Substrate debonding (implied)	bs=120mm and fuc=17.4MPa obtained from [Ceroni et al (2014), Composites Part B, 61, 147-161]
Briccoli Bati and Fagone (2010)	7_70-10	Clay Brick	Clay Brick	17.4	-	-	-	-	Unit	120	-	-	-	-	N	--	N	N	--	Double	CFRP	Sheet	EB	2500	230000	10	0.165	-	70	unknown	Epoxy	Monotonic	2.9	1	-	Substrate debonding (implied)	bs=120mm and fuc=17.4MPa obtained from [Ceroni et al (2014), Composites Part B, 61, 147-161]
Briccoli Bati and Fagone (2010)	8_80-10	Clay Brick	Clay Brick	17.4	-	-	-	-	Unit	120	-	-	-	-	N	--	N	N	--	Double	CFRP	Sheet	EB	2500	230000	10	0.165	-	80	unknown	Epoxy	Monotonic	2.7	1	-	Substrate debonding (implied)	bs=120mm and fuc=17.4MPa obtained from [Ceroni et al (2014), Composites Part B, 61, 147-161]
Briccoli Bati and Fagone (2010)	9_100-10	Clay Brick	Clay Brick	17.4	-	-	-	-	Unit	120	-	-	-	-	N	--	N	N	--	Double	CFRP	Sheet	EB	2500	230000	10	0.165	-	100	unknown	Epoxy	Monotonic	2.86	1	-	Substrate debonding (implied)	bs=120mm and fuc=17.4MPa obtained from [Ceroni et al (2014), Composites Part B, 61, 147-161]
Briccoli Bati and Fagone (2010)	10_120-10	Clay Brick	Clay Brick	17.4	-	-	-	-	Unit	120	-	-	-	-	N	--	N	N	--	Double	CFRP	Sheet	EB	2500	230000	10	0.165	-	120	unknown	Epoxy	Monotonic	2.67	1	-	Substrate debonding (implied)	bs=120mm and fuc=17.4MPa obtained from [Ceroni et al (2014), Composites Part B, 61, 147-161]
Briccoli Bati and Fagone (2010)	11_140-10	Clay Brick	Clay Brick	17.4	-	-	-	-	Unit	120	-	-	-	-	N	--	N	N	--	Double	CFRP	Sheet	EB	2500	230000	10	0.165	-	140	unknown	Epoxy	Monotonic	2.6	1	-	Substrate debonding (implied)	bs=120mm and fuc=17.4MPa obtained from [Ceroni et al (2014), Composites Part B, 61, 147-161]
Briccoli Bati and Fagone (2010)	12_200-10	Clay Brick	Clay Brick	17.4	-	-	-	-	Unit	120	-	-	-	-	N	--	N	N	--	Double	CFRP	Sheet	EB	2500	230000	10	0.165	-	200	unknown	Epoxy	Monotonic	3.12	1	-	Substrate debonding (implied)	bs=120mm and fuc=17.4MPa obtained from [Ceroni et al (2014), Composites Part B, 61, 147-161]
Briccoli Bati and Fagone (2010)	13_10-20	Clay Brick	Clay Brick	17.4	-	-	-	-	Unit	120	-	-	-	-	N	--	N	N	--	Double	CFRP	Sheet	EB	2500	230000	20	0.165	-	10	unknown	Epoxy	Monotonic	1.66	1	-	Substrate debonding (implied)	bs=120mm and fuc=17.4MPa obtained from [Ceroni et al (2014), Composites Part B, 61, 147-161]
Briccoli Bati and Fagone (2010)	14_20-20	Clay Brick	Clay Brick	17.4	-	-	-	-	Unit	120	-	-	-	-	N	--	N	N	--	Double	CFRP	Sheet	EB	2500	230000	20	0.165	-	20	unknown	Epoxy	Monotonic	2.58	1	-	Substrate debonding (implied)	bs=120mm and fuc=17.4MPa obtained from [Ceroni et al (2014), Composites Part B, 61, 147-161]
Briccoli Bati and Fagone (2010)	15_30-20	Clay Brick	Clay Brick	17.4	-	-	-	-	Unit	120	-	-	-	-	N	--	N	N	--	Double	CFRP	Sheet	EB	2500	230000	20	0.165	-	30	unknown	Epoxy	Monotonic	3.19	1	-	Substrate debonding (implied)	bs=120mm and fuc=17.4MPa obtained from [Ceroni et al (2014), Composites Part B, 61, 147-161]
Briccoli Bati and Fagone (2010)	16_40-20	Clay Brick	Clay Brick	17.4	-	-	-	-	Unit	120	-	-	-	-	N	--	N	N	--	Double	CFRP	Sheet	EB	2500	230000	20	0.165	-	40	unknown	Epoxy	Monotonic	3.67	1	-	Substrate debonding (implied)	bs=120mm and fuc=17.4MPa obtained from [Ceroni et al (2014), Composites Part B, 61, 147-161]
Briccoli Bati and Fagone (2010)	17_50-20	Clay Brick	Clay Brick	17.4	-	-	-	-	Unit	120	-	-	-	-	N	--	N	N	--	Double	CFRP	Sheet	EB	2500	230000	20	0.165	-	50	unknown	Epoxy	Monotonic	4.16	1	-	Substrate debonding (implied)	bs=120mm and fuc=17.4MPa obtained from [Ceroni et al (2014), Composites Part B, 61, 147-161]
Briccoli Bati and Fagone (2010)	18_60-20	Clay Brick	Clay Brick	17.4	-	-	-	-	Unit	120	-	-	-	-	N	--	N	N	--	Double	CFRP	Sheet	EB	2500	230000	20	0.165	-	60	unknown	Epoxy	Monotonic	4.22	1	-	Substrate debonding (implied)	bs=120mm and fuc=17.4MPa obtained from [Ceroni et al (2014), Composites Part B, 61, 147-161]
Briccoli Bati and Fagone (2010)	19_70-20	Clay Brick	Clay Brick	17.4	-	-	-	-	Unit	120	-	-	-	-	N	--	N	N	--	Double	CFRP	Sheet	EB	2500	230000	20	0.165	-	70	unknown	Epoxy	Monotonic	4.93	1	-	Substrate debonding (implied)	bs=120mm and fuc=17.4MPa obtained from [Ceroni et al (2014), Composites Part B, 61, 147-161]
Briccoli Bati and Fagone (2010)	20_80-20	Clay Brick	Clay Brick	17.4	-	-	-	-	Unit	120	-	-	-	-	N	--	N	N	--	Double	CFRP	Sheet	EB	2500	230000	20	0.165	-	80	unknown	Epoxy	Monotonic	5.26	1	-	Substrate debonding (implied)	bs=120mm and fuc=17.4MPa obtained from [Ceroni et al (2014), Composites Part B, 61, 147-161]
Briccoli Bati and Fagone (2010)	21_100-20	Clay Brick	Clay Brick	17.4	-	-	-	-	Unit	120	-	-	-	-	N	--	N	N	--	Double	CFRP	Sheet	EB	2500	230000	20	0.165	-	100	unknown	Epoxy	Monotonic	4.14	1	-	Substrate debonding (implied)	bs=120mm and fuc=17.4MPa obtained from [Ceroni et al (2014), Composites Part B, 61, 147-161]
Briccoli Bati and Fagone (2010)	22_120-20	Clay Brick	Clay Brick	17.4	-	-	-	-	Unit	120	-	-	-	-	N	--	N	N	--	Double	CFRP	Sheet	EB	2500	230000	20	0.165	-	120	unknown	Epoxy	Monotonic	5.03	1	-	Substrate debonding (implied)	bs=120mm and fuc=17.4MPa obtained from [Ceroni et al (2014), Composites Part B, 61, 147-161]
Briccoli Bati and Fagone (2010)	23_140-20	Clay Brick	Clay Brick	17.4	-	-	-	-	Unit	120	-	-	-	-	N	--	N	N	--	Double	CFRP	Sheet	EB	2500	230000	20	0.165	-	140	unknown	Epoxy	Monotonic	5.22	1	-	Substrate debonding (implied)	bs=120mm and fuc=17.4MPa obtained from [Ceroni et al (2014), Composites Part B, 61, 147-161]
Briccoli Bati and Fagone (2010)	24_200-20	Clay Brick	Clay Brick	17.4	-	-	-	-	Unit	120	-	-	-	-	N	--	N	N	--	Double	CFRP	Sheet	EB	2500	230000	20	0.165	-	200	unknown	Epoxy	Monotonic	5.27	1	-	Substrate debonding (implied)	bs=120mm and fuc=17.4MPa obtained from [Ceroni et al (2014), Composites Part B, 61, 147-161]
Briccoli Bati and Fagone (2010)	25_10-40	Clay Brick	Clay Brick	17.4	-	-	-	-	Unit	120	-	-	-	-	N	--	N	N	--	Double	CFRP	Sheet	EB	2500	230000	40	0.165	-	10	unknown	Epoxy	Monotonic	2.34	1	-	Substrate debonding (implied)	bs=120mm and fuc=17.4MPa obtained from [Ceroni et al (2014), Composites Part B, 61, 147-161]
Briccoli Bati and Fagone (2010)	26_20-40	Clay Brick	Clay Brick	17.4	-	-	-	-	Unit	120	-	-	-	-	N	--	N	N	--	Double	CFRP	Sheet	EB	2500	230000	40	0.165	-	20	unknown	Epoxy	Monotonic	4.43	1	-	Substrate debonding (implied)	bs=120mm and fuc=17.4MPa obtained from [Ceroni et al (2014), Composites Part B, 61, 147-161]
Briccoli Bati and Fagone (2010)	27_30-40	Clay Brick	Clay Brick	17.4	-	-	-	-	Unit	120	-	-	-	-	N	--	N	N	--	Double	CFRP	Sheet	EB	2500	230000	40	0.165	-	30	unknown	Epoxy	Monotonic	5.29	1	-	Substrate debonding (implied)	bs=120mm and fuc=17.4MPa obtained from [Ceroni et al (2014), Composites Part B, 61, 147-161]
Briccoli Bati and Fagone (2010)	28_40-40	Clay Brick	Clay Brick	17.4	-	-	-	-	Unit	120	-	-	-	-	N	--	N	N	--	Double	CFRP	Sheet	EB	2500	230000	40	0.165	-	40	unknown	Epoxy	Monotonic	5.81	1	-	Substrate debonding (implied)	bs=120mm and fuc=17.4MPa obtained from [Ceroni et al (2014), Composites Part B, 61, 147-161]
Briccoli Bati and Fagone (2010)	29_50-40	Clay Brick	Clay Brick	17.4	-	-	-	-	Unit	120	-	-	-	-	N	--	N	N	--	Double	CFRP	Sheet	EB	2500	230000	40	0.165	-	50	unknown	Epoxy	Monotonic	6.55	1	-	Substrate debonding (implied)	bs=120mm and fuc=17.4MPa obtained from [Ceroni et al (2014), Composites Part B, 61, 147-161]
Briccoli Bati and Fagone (2010)	30_60-40	Clay Brick	Clay Brick	17.4	-	-	-	-	Unit	120	-	-	-	-	N	--	N	N	--	Double	CFRP	Sheet	EB	2500	230000	40	0.165	-	60	unknown	Epoxy	Monotonic	6.34	1	-	Substrate debonding (implied)	bs=120mm and fuc=17.4MPa obtained from [Ceroni et al (2014), Composites Part B, 61, 147-161]
Briccoli Bati and Fagone (2010)	31_70-40	Clay Brick	Clay Brick	17.4	-	-	-	-	Unit	120	-	-	-	-	N	--	N	N	--	Double	CFRP	Sheet	EB	2500	230000	40	0.165	-	70	unknown	Epoxy	Monotonic	7.42	1	-	Substrate debonding (implied)	bs=120mm and fuc=17.4MPa obtained from [Ceroni et al (2014), Composites Part B, 61, 147-161]
Briccoli Bati and Fagone (2010)	32_80-40	Clay Brick	Clay Brick	17.4	-	-	-	-	Unit	120	-	-	-	-	N	--	N	N	--	Double	CFRP	Sheet	EB	2500	230000	40	0.165	-	80	unknown	Epoxy	Monotonic	7.61	1	-	Substrate debonding (implied)	bs=120mm and fuc=17.4MPa obtained from [Ceroni et al (2014), Composites Part B, 61, 147-161]
Briccoli Bati and Fagone (2010)	33_90-40	Clay Brick	Clay Brick	17.4	-	-	-	-	Unit	120	-	-	-	-	N	--	N	N	--	Double	CFRP	Sheet	EB	2500	230000	40	0.165	-	90	unknown	Epoxy	Monotonic	7.74	1	-	Substrate debonding (implied)	bs=120mm and fuc=17.4MPa obtained from [Ceroni et al (2014), Composites Part B, 61, 147-161]
Briccoli Bati and Fagone (2010)	34_100-40	Clay Brick	Clay Brick	17.4	-	-	-	-	Unit	120	-	-	-	-	N	--	N	N	--	Double	CFRP	Sheet	EB	2500	230000	40	0.165	-	100	unknown	Epoxy	Monotonic	8.85	1	-	Substrate debonding (implied)	bs=120mm and fuc=17.4MPa obtained from [Ceroni et al (2014), Composites Part B, 61, 147-161]
Briccoli Bati and Fagone (2010)	35_110-40	Clay Brick	Clay Brick	17.4	-	-	-	-	Unit	120	-	-	-	-	N	--	N	N	--	Double	CFRP	Sheet	EB	2500	230000	40	0.165	-	110	unknown	Epoxy	Monotonic	9.79	1	-	Substrate debonding (implied)	bs=120mm and fuc=17.4MPa obtained from [Ceroni et al (2014), Composites Part B, 61, 147-161]
Briccoli Bati and Fagone (2010)	36_120-40	Clay Brick	Clay Brick	17.4	-	-	-	-	Unit	120	-	-	-	-	N	--	N	N	--	Double	CFRP	Sheet	EB	2500	230000	40	0.165	-	120	unknown	Epoxy	Monotonic	9.16	1	-	Substrate debonding (implied)	bs=120mm and fuc=17.4MPa obtained from [Ceroni et al (2014), Composites Part B, 61, 147-161]
Briccoli Bati and Fagone (2010)	37_130-40	Clay Brick	Clay Brick	17.4	-	-	-	-	Unit	120	-	-	-	-	N	--	N	N	--	Double	CFRP	Sheet	EB	2500	230000	40	0.165	-	130	unknown	Epoxy	Monotonic	9.69	1	-	Substrate debonding (implied)	bs=120mm and fuc=17.4MPa obtained from [Ceroni et al (2014), Composites Part B, 61, 147-161]
Briccoli Bati and Fagone (2010)	38_140-40	Clay Brick	Clay Brick	17.4	-	-	-	-	Unit	120	-	-	-	-	N	--	N	N	--	Double	CFRP	Sheet	EB	2500	230000	40	0.165	-	140	unknown	Epoxy	Monotonic	9.73	1	-	Substrate debonding (implied)	bs=120mm and fuc=17.4MPa obtained from [Ceroni et al (2014), Composites Part B, 61, 147-161]
Briccoli Bati and Fagone (2010)	39_150-40	Clay Brick	Clay Brick	17.4	-	-	-	-	Unit	120	-	-	-	-	N	--	N	N	--	Double	CFRP	Sheet	EB	2500	230000	40	0.165	-	150	unknown	Epoxy	Monotonic	10.1	1	-	Substrate debonding (implied)	bs=120mm and fuc=17.4MPa obtained from [Ceroni et al (2014), Composites Part B, 61, 147-161]
Briccoli Bati and Fagone (2010)	40_160-40	Clay Brick	Clay Brick	17.4	-	-	-	-	Unit	120	-	-	-	-	N	--	N	N	--	Double	CFRP	Sheet	EB	2500	230000	40	0.165	-	160	unknown	Epoxy	Monotonic	10.6	1	-	Substrate debonding (implied)	bs=120mm and fuc=17.4MPa obtained from [Ceroni et al (2014), Composites Part B, 61, 147-161]
Briccoli Bati and Fagone (2010)	41_200-40	Clay Brick	Clay Brick	17.4	-	-	-	-	Unit	120	-	-	-	-	N	--	N	N	--	Double	CFRP	Sheet	EB	2500	230000	40	0.165	-	200	unknown	Epoxy	Monotonic	10.5	1	-	Substrate debonding (implied)	bs=120mm and fuc=17.4MPa obtained from [Ceroni et al (2014), Composites Part B, 61, 147-161]
Briccoli Bati and Fagone (2010)	42_100-60	Clay Brick	Clay Brick	17.4	-	-	-	-	Unit	120	-	-	-	-	N	--	N	N	--	Double	CFRP	Sheet	EB	2500	230000	60	0.165	-	100	unknown	Epoxy	Monotonic	13.2	1	-	Substrate debonding (implied)	bs=120mm and fuc=17.4MPa obtained from [Ceroni et al (2014), Composites Part B, 61, 147-161]
Briccoli Bati and Fagone (2010)	43_120-60	Clay Brick	Clay Brick	17.4	-	-	-	-	Unit	120	-	-	-	-	N	--	N	N	--	Double	CFRP	Sheet	EB	2500	230000	60	0.165	-	120	unknown	Epoxy	Monotonic	12.6	1	-	Substrate debonding (implied)	bs=120mm and fuc=17.4MPa obtained from [Ceroni et al (2014), Composites Part B, 61, 147-161]
Briccoli Bati and Fagone (2010)	44_140-60	Clay Brick	Clay Brick	17.4	-	-	-	-	Unit	120	-	-	-	-	N	--	N	N	--	Double	CFRP	Sheet	EB	2500	230000	60	0.165	-	140	unknown	Epoxy	Monotonic	11.5	1	-	Substrate debonding (implied)	bs=120mm and fuc=17.4MPa obtained from [Ceroni et al (2014), Composites Part B, 61, 147-161]
Briccoli Bati and Fagone (2010)	45_160-60	Clay Brick	Clay Brick	17.4	-	-	-	-	Unit	120	-	-	-	-	N	--	N	N	--	Double	CFRP	Sheet	EB	2500	230000	60	0.165	-	160	unknown	Epoxy	Monotonic	13.7	1	-	Substrate debonding (implied)	bs=120mm and fuc=17.4MPa obtained from [Ceroni et al (2014), Composites Part B, 61, 147-161]
Briccoli Bati and Fagone (2010)	46_180-60	Clay Brick	Clay Brick	17.4	-	-	-	-	Unit	120	-	-	-	-	N	--	N	N	--	Double	CFRP	Sheet	EB	2500	230000	60	0.165	-	180	unknown	Epoxy	Monotonic	11.9	1	-	Substrate debonding (implied)	bs=120mm and fuc=17.4MPa obtained from [Ceroni et al (2014), Composites Part B, 61, 147-161]
Briccoli Bati and Fagone (2010)	47_200-60	Clay Brick	Clay Brick	17.4	-	-	-	-	Unit	120	-	-	-	-	N	--	N	N	--	Double	CFRP	Sheet	EB	2500	230000	60	0.165	-	200	unknown	Epoxy	Monotonic	13.5	1	-	Substrate debonding (implied)	bs=120mm and fuc=17.4MPa obtained from [Ceroni et al (2014), Composites Part B, 61, 147-161]
Briccoli Bati and Fagone (2010)	48_220-60	Clay Brick	Clay Brick	17.4	-	-	-	-	Unit	120	-	-	-	-	N	--	N	N	--	Double	CFRP	Sheet	EB	2500	230000	60	0.165	-	220	unknown	Epoxy	Monotonic	12.7	1	-	Substrate debonding (implied)	bs=120mm and fuc=17.4MPa obtained from [Ceroni et al (2014), Composites Part B, 61, 147-161]
Briccoli Bati and Fagone (2010)	49_100-80	Clay Brick	Clay Brick	17.4	-	-	-	-	Unit	120	-	-	-	-	N	--	N	N	--	Double	CFRP	Sheet	EB	2500	230000	80	0.165	-	100	unknown	Epoxy	Monotonic	11.3	1	-	Substrate debonding (implied)	bs=120mm and fuc=17.4MPa obtained from [Ceroni et al (2014), Composites Part B, 61, 147-161]
Briccoli Bati and Fagone (2010)	50_120-80	Clay Brick	Clay Brick	17.4	-	-	-	-	Unit	120	-	-	-	-	N	--	N	N	--	Double	CFRP	Sheet	EB	2500	230000	80	0.165	-	120	unknown	Epoxy	Monotonic	13.7	1	-	Substrate debonding (implied)	bs=120mm and fuc=17.4MPa obtained from [Ceroni et al (2014), Composites Part B, 61, 147-161]
Briccoli Bati and Fagone (2010)	51_140-80	Clay Brick	Clay Brick	17.4	-	-	-	-	Unit	120	-	-	-	-	N	--	N	N	--	Double	CFRP	Sheet	EB	2500	230000	80	0.165	-	140	unknown	Epoxy	Monotonic	18.3	1	-	Substrate debonding (implied)	bs=120mm and fuc=17.4MPa obtained from [Ceroni et al (2014), Composites Part B, 61, 147-161]
Briccoli Bati and Fagone (2010)	52_160-80	Clay Brick	Clay Brick	17.4	-	-	-	-	Unit	120	-	-	-	-	N	--	N	N	--	Double	CFRP	Sheet	EB	2500	230000	80	0.165	-	160	unknown	Epoxy	Monotonic	15.8	1	-	Substrate debonding (implied)	bs=120mm and fuc=17.4MPa obtained from [Ceroni et al (2014), Composites Part B, 61, 147-161]
Briccoli Bati and Fagone (2010)	53_180-80	Clay Brick	Clay Brick	17.4	-	-	-	-	Unit	120	-	-	-	-	N	--	N	N	--	Double	CFRP	Sheet	EB	2500	230000	80	0.165	-	180	unknown	Epoxy	Monotonic	19	1	-	Substrate debonding (implied)	bs=120mm and fuc=17.4MPa obtained from [Ceroni et al (2014), Composites Part B, 61, 147-161]
Briccoli Bati and Fagone (2010)	54_200-80	Clay Brick	Clay Brick	17.4	-	-	-	-	Unit	120	-	-	-	-	N	--	N	N	--	Double	CFRP	Sheet	EB	2500	230000	80	0.165	-	200	unknown	Epoxy	Monotonic	15.2	1	-	Substrate debonding (implied)	bs=120mm and fuc=17.4MPa obtained from [Ceroni et al (2014), Composites Part B, 61, 147-161]
Briccoli Bati and Fagone (2010)	55_220-80	Clay Brick	Clay Brick	17.4	-	-	-	-	Unit	120	-	-	-	-	N	--	N	N	--	Double	CFRP	Sheet	EB	2500	230000	80	0.165	-	220	unknown	Epoxy	Monotonic	14.6	1	-	Substrate debonding (implied)	bs=120mm and fuc=17.4MPa obtained from [Ceroni et al (2014), Composites Part B, 61, 147-161]
Briccoli Bati and Fagone (2010)	56_240-80	Clay Brick	Clay Brick	17.4	-	-	-	-	Unit	120	-	-	-	-	N	--	N	N	--	Double	CFRP	Sheet	EB	2500	230000	80	0.165	-	240	unknown	Epoxy	Monotonic	15.8	1	-	Substrate debonding (implied)	bs=120mm and fuc=17.4MPa obtained from [Ceroni et al (2014), Composites Part B, 61, 147-161]
Briccoli Bati and Fagone (2010)	57_100-100	Clay Brick	Clay Brick	17.4	-	-	-	-	Unit	120	-	-	-	-	N	--	N	N	--	Double	CFRP	Sheet	EB	2500	230000	100	0.165	-	100	unknown	Epoxy	Monotonic	15.5	1	-	Substrate debonding (implied)	bs=120mm and fuc=17.4MPa obtained from [Ceroni et al (2014), Composites Part B, 61, 147-161]
Briccoli Bati and Fagone (2010)	58_120-100	Clay Brick	Clay Brick	17.4	-	-	-	-	Unit	120	-	-	-	-	N	--	N	N	--	Double	CFRP	Sheet	EB	2500	230000	100	0.165	-	120	unknown	Epoxy	Monotonic	17.2	1	-	Substrate debonding (implied)	bs=120mm and fuc=17.4MPa obtained from [Ceroni et al (2014), Composites Part B, 61, 147-161]
Briccoli Bati and Fagone (2010)	59_140-100	Clay Brick	Clay Brick	17.4	-	-	-	-	Unit	120	-	-	-	-	N	--	N	N	--	Double	CFRP	Sheet	EB	2500	230000	100	0.165	-	140	unknown	Epoxy	Monotonic	17.6	1	-	Substrate debonding (implied)	bs=120mm and fuc=17.4MPa obtained from [Ceroni et al (2014), Composites Part B, 61, 147-161]
Briccoli Bati and Fagone (2010)	60_160-100	Clay Brick	Clay Brick	17.4	-	-	-	-	Unit	120	-	-	-	-	N	--	N	N	--	Double	CFRP	Sheet	EB	2500	230000	100	0.165	-	160	unknown	Epoxy	Monotonic	18.8	1	-	Substrate debonding (implied)	bs=120mm and fuc=17.4MPa obtained from [Ceroni et al (2014), Composites Part B, 61, 147-161]
Briccoli Bati and Fagone (2010)	61_180-100	Clay Brick	Clay Brick	17.4	-	-	-	-	Unit	120	-	-	-	-	N	--	N	N	--	Double	CFRP	Sheet	EB	2500	230000	100	0.165	-	180	unknown	Epoxy	Monotonic	18.4	1	-	Substrate debonding (implied)	bs=120mm and fuc=17.4MPa obtained from [Ceroni et al (2014), Composites Part B, 61, 147-161]
Briccoli Bati and Fagone (2010)	62_200-100	Clay Brick	Clay Brick	17.4	-	-	-	-	Unit	120	-	-	-	-	N	--	N	N	--	Double	CFRP	Sheet	EB	2500	230000	100	0.165	-	200	unknown	Epoxy	Monotonic	18.6	1	-	Substrate debonding (implied)	bs=120mm and fuc=17.4MPa obtained from [Ceroni et al (2014), Composites Part B, 61, 147-161]
Briccoli Bati and Fagone (2010)	63_220-100	Clay Brick	Clay Brick	17.4	-	-	-	-	Unit	120	-	-	-	-	N	--	N	N	--	Double	CFRP	Sheet	EB	2500	230000	100	0.165	-	220	unknown	Epoxy	Monotonic	18.6	1	-	Substrate debonding (implied)	bs=120mm and fuc=17.4MPa obtained from [Ceroni et al (2014), Composites Part B, 61, 147-161]
Briccoli Bati and Fagone (2010)	64_240-100	Clay Brick	Clay Brick	17.4	-	-	-	-	Unit	120	-	-	-	-	N	--	N	N	--	Double	CFRP	Sheet	EB	2500	230000	100	0.165	-	240	unknown	Epoxy	Monotonic	18.3	1	-	Substrate debonding (implied)	bs=120mm and fuc=17.4MPa obtained from [Ceroni et al (2014), Composites Part B, 61, 147-161]
Capozucca (2010)	G1	Clay Brick	Clay Brick	5.63	-	-	-	0.63	Unit	120	-	-	-	-	N	--	N	N	--	Double	GFRP	Sheet	EB	2000	73000	50	0.12	-	250	0	Epoxy	Monotonic	6.25	1	-	Substrate debonding, Prism failure (compression), FRP rupture	bs=120mm obtained from [Ceroni et al (2014), Composites Part B, 61, 147-161]
Capozucca (2010)	G2	Clay Brick	Clay Brick	5.63	-	-	-	0.63	Unit	120	-	-	-	-	N	--	N	N	--	Double	GFRP	Sheet	EB	2000	73000	50	0.12	-	250	0	Epoxy	Monotonic	4.5	1	-	Substrate debonding	bs=120mm obtained from [Ceroni et al (2014), Composites Part B, 61, 147-161]
Capozucca (2010)	G3	Clay Brick	Clay Brick	5.63	-	-	-	0.63	Unit	120	-	-	-	-	N	--	N	N	--	Double	GFRP	Sheet	EB	2000	73000	50	0.12	-	250	0	Epoxy	Monotonic	5	1	-	Substrate debonding	bs=120mm obtained from [Ceroni et al (2014), Composites Part B, 61, 147-161]
Capozucca (2010)	C1	Clay Brick	Clay Brick	5.63	-	-	-	0.63	Unit	120	-	-	-	-	N	--	N	N	--	Double	CFRP	Sheet	EB	3500	240000	50	0.17	-	250	0	Epoxy	Monotonic	13	1	-	Substrate debonding, Prism failure (compression)	bs=120mm obtained from [Ceroni et al (2014), Composites Part B, 61, 147-161]
Capozucca (2010)	C2	Clay Brick	Clay Brick	5.63	-	-	-	0.63	Unit	120	-	-	-	-	N	--	N	N	--	Double	CFRP	Sheet	EB	3500	240000	50	0.17	-	250	0	Epoxy	Monotonic	8.5	1	-	Prism failure (compression)	bs=120mm obtained from [Ceroni et al (2014), Composites Part B, 61, 147-161]
Capozucca (2010)	C3	Clay Brick	Clay Brick	5.63	-	-	-	0.63	Unit	120	-	-	-	-	N	--	N	N	--	Double	CFRP	Sheet	EB	3500	240000	50	0.17	-	250	0	Epoxy	Monotonic	8.5	1	-	Prism failure (compression)	bs=120mm obtained from [Ceroni et al (2014), Composites Part B, 61, 147-161]
Capozucca (2010)	S1	Clay Brick	Clay Brick	5.63	-	-	-	0.63	Unit	120	-	-	-	-	N	--	N	N	--	Double	SRP	Sheet	EB	2480	118000	50	0.097	-	250	0	Epoxy	Monotonic	10	1	-	Substrate debonding, Prism failure (compression)	bs=120mm obtained from [Ceroni et al (2014), Composites Part B, 61, 147-161]
Capozucca (2010)	S2	Clay Brick	Clay Brick	5.63	-	-	-	0.63	Unit	120	-	-	-	-	N	--	N	N	--	Double	SRP	Sheet	EB	2480	118000	50	0.097	-	250	0	Epoxy	Monotonic	12.5	1	-	Substrate debonding, Prism failure (compression)	bs=120mm obtained from [Ceroni et al (2014), Composites Part B, 61, 147-161]
Capozucca (2010)	S3	Clay Brick	Clay Brick	5.63	-	-	-	0.63	Unit	120	-	-	-	-	N	--	N	N	--	Double	SRP	Sheet	EB	2480	118000	50	0.097	-	250	0	Epoxy	Monotonic	12	1	-	Substrate debonding	bs=120mm obtained from [Ceroni et al (2014), Composites Part B, 61, 147-161]
Grande et al (2011)	1_series1	Clay Brick	Clay Brick	38.5	-	-	3.44	-	Unit	120	55	250	-	-	N	--	N	N	--	Single	CFRP	Sheet	EB	3100	160000	25	1.2	-	40	40	Epoxy	Monotonic	6.32	1	-	Substrate debonding	--
Grande et al (2011)	2_series1	Clay Brick	Clay Brick	38.5	-	-	3.44	-	Unit	120	55	250	-	-	N	--	N	N	--	Single	CFRP	Sheet	EB	3100	160000	25	1.2	-	80	40	Epoxy	Monotonic	6.9	1	-	Substrate debonding	--
Grande et al (2011)	3_series1	Clay Brick	Clay Brick	38.5	-	-	3.44	-	Unit	120	55	250	-	-	N	--	N	N	--	Single	CFRP	Sheet	EB	3100	160000	25	1.2	-	120	40	Epoxy	Monotonic	10.3	1	-	Substrate debonding, Adhesive failure	--
Grande et al (2011)	4_series1	Clay Brick	Clay Brick	38.5	-	-	3.44	-	Unit	120	55	250	-	-	N	--	N	N	--	Single	CFRP	Sheet	EB	3100	160000	25	1.2	-	160	40	Epoxy	Monotonic	8.34	1	-	Substrate debonding	--
Grande et al (2011)	1_series2	Clay Brick	Clay Brick	38.5	-	-	3.44	-	Unit	120	55	250	-	-	N	--	N	N	--	Single	CFRP	Sheet	EB	3100	160000	25	1.2	-	40	40	Epoxy	Monotonic	6.57	1	-	Substrate debonding	--
Grande et al (2011)	2_series2	Clay Brick	Clay Brick	38.5	-	-	3.44	-	Unit	120	55	250	-	-	N	--	N	N	--	Single	CFRP	Sheet	EB	3100	160000	25	1.2	-	80	40	Epoxy	Monotonic	7.09	1	-	Substrate debonding	--
Grande et al (2011)	3_series2	Clay Brick	Clay Brick	38.5	-	-	3.44	-	Unit	120	55	250	-	-	N	--	N	N	--	Single	CFRP	Sheet	EB	3100	160000	25	1.2	-	120	40	Epoxy	Monotonic	10.4	1	-	Substrate debonding	--
Grande et al (2011)	4_series2	Clay Brick	Clay Brick	38.5	-	-	3.44	-	Unit	120	55	250	-	-	N	--	N	N	--	Single	CFRP	Sheet	EB	3100	160000	25	1.2	-	160	40	Epoxy	Monotonic	9.57	1	-	Substrate debonding	--
Oliveira et al (2011)	G150RS-1	Clay Brick	Clay Brick	7.1	-	-	-	-	Masonry	130	90	235	49.4	12.5	N	N	N	N	--	Single	GFRP	Sheet	EB	1470	80000	25	0.149	-	150	unknown	Epoxy	Monotonic	3.48	1	-	Substrate debonding	--
Oliveira et al (2011)	G150RS-2	Clay Brick	Clay Brick	7.1	-	-	-	-	Masonry	130	90	235	49.4	12.5	N	N	N	N	--	Single	GFRP	Sheet	EB	1470	80000	25	0.149	-	150	unknown	Epoxy	Monotonic	4.81	1	-	Substrate debonding	--
Oliveira et al (2011)	G150RS-3	Clay Brick	Clay Brick	7.1	-	-	-	-	Masonry	130	90	235	49.4	12.5	N	N	N	N	--	Single	GFRP	Sheet	EB	1470	80000	25	0.149	-	150	unknown	Epoxy	Monotonic	4.69	1	-	Substrate debonding	--
Oliveira et al (2011)	G150RS-4	Clay Brick	Clay Brick	7.1	-	-	-	-	Masonry	130	90	235	49.4	12.5	N	N	N	N	--	Single	GFRP	Sheet	EB	1470	80000	25	0.149	-	150	unknown	Epoxy	Monotonic	6.15	1	-	FRP rupture	--
Oliveira et al (2011)	G150RS-5	Clay Brick	Clay Brick	7.1	-	-	-	-	Masonry	130	90	235	49.4	12.5	N	N	N	N	--	Single	GFRP	Sheet	EB	1470	80000	25	0.149	-	150	unknown	Epoxy	Monotonic	4.64	1	-	Substrate debonding	--
Oliveira et al (2011)	G100RS-1	Clay Brick	Clay Brick	7.1	-	-	-	-	Masonry	130	90	235	49.4	12.5	N	N	N	N	--	Single	GFRP	Sheet	EB	1470	80000	25	0.149	-	100	unknown	Epoxy	Monotonic	3.66	1	-	Substrate debonding	--
Oliveira et al (2011)	G100RS-2	Clay Brick	Clay Brick	7.1	-	-	-	-	Masonry	130	90	235	49.4	12.5	N	N	N	N	--	Single	GFRP	Sheet	EB	1470	80000	25	0.149	-	100	unknown	Epoxy	Monotonic	3.17	1	-	Substrate debonding	--
Oliveira et al (2011)	G100RS-3	Clay Brick	Clay Brick	7.1	-	-	-	-	Masonry	130	90	235	49.4	12.5	N	N	N	N	--	Single	GFRP	Sheet	EB	1470	80000	25	0.149	-	100	unknown	Epoxy	Monotonic	2.85	1	-	Substrate debonding	--
Oliveira et al (2011)	G100RS-4	Clay Brick	Clay Brick	7.1	-	-	-	-	Masonry	130	90	235	49.4	12.5	N	N	N	N	--	Single	GFRP	Sheet	EB	1470	80000	25	0.149	-	100	unknown	Epoxy	Monotonic	3.68	1	-	Substrate debonding	--
Oliveira et al (2011)	G100RS-5	Clay Brick	Clay Brick	7.1	-	-	-	-	Masonry	130	90	235	49.4	12.5	N	N	N	N	--	Single	GFRP	Sheet	EB	1470	80000	25	0.149	-	100	unknown	Epoxy	Monotonic	3.79	1	-	Substrate debonding	--
Oliveira et al (2011)	G200RS-1	Clay Brick	Clay Brick	7.1	-	-	-	-	Masonry	130	90	235	49.4	12.5	N	N	N	N	--	Single	GFRP	Sheet	EB	1470	80000	25	0.149	-	200	unknown	Epoxy	Monotonic	4.37	1	-	FRP rupture	--
Oliveira et al (2011)	G200RS-2	Clay Brick	Clay Brick	7.1	-	-	-	-	Masonry	130	90	235	49.4	12.5	N	N	N	N	--	Single	GFRP	Sheet	EB	1470	80000	25	0.149	-	200	unknown	Epoxy	Monotonic	4.48	1	-	Substrate debonding	--
Oliveira et al (2011)	G200RS-3	Clay Brick	Clay Brick	7.1	-	-	-	-	Masonry	130	90	235	49.4	12.5	N	N	N	N	--	Single	GFRP	Sheet	EB	1470	80000	25	0.149	-	200	unknown	Epoxy	Monotonic	5.06	1	-	Substrate debonding	--
Oliveira et al (2011)	G200RS-4	Clay Brick	Clay Brick	7.1	-	-	-	-	Masonry	130	90	235	49.4	12.5	N	N	N	N	--	Single	GFRP	Sheet	EB	1470	80000	25	0.149	-	200	unknown	Epoxy	Monotonic	5.68	1	-	FRP rupture	--
Oliveira et al (2011)	G200RS-5	Clay Brick	Clay Brick	7.1	-	-	-	-	Masonry	130	90	235	49.4	12.5	N	N	N	N	--	Single	GFRP	Sheet	EB	1470	80000	25	0.149	-	200	unknown	Epoxy	Monotonic	4.96	1	-	FRP rupture	--
Oliveira et al (2011)	C150RS-1	Clay Brick	Clay Brick	7.1	-	-	-	-	Masonry	130	90	235	49.4	12.5	N	N	N	N	--	Single	CFRP	Sheet	EB	2530	216000	25	0.117	-	150	unknown	Epoxy	Monotonic	6.09	1	-	Substrate debonding	--
Oliveira et al (2011)	C150RS-2	Clay Brick	Clay Brick	7.1	-	-	-	-	Masonry	130	90	235	49.4	12.5	N	N	N	N	--	Single	CFRP	Sheet	EB	2530	216000	25	0.117	-	150	unknown	Epoxy	Monotonic	5.46	1	-	Substrate debonding	--
Oliveira et al (2011)	C150RS-3	Clay Brick	Clay Brick	7.1	-	-	-	-	Masonry	130	90	235	49.4	12.5	N	N	N	N	--	Single	CFRP	Sheet	EB	2530	216000	25	0.117	-	150	unknown	Epoxy	Monotonic	5.12	1	-	Substrate debonding	--
Oliveira et al (2011)	C150RS-4	Clay Brick	Clay Brick	7.1	-	-	-	-	Masonry	130	90	235	49.4	12.5	N	N	N	N	--	Single	CFRP	Sheet	EB	2530	216000	25	0.117	-	150	unknown	Epoxy	Monotonic	5.51	1	-	Substrate debonding	--
Oliveira et al (2011)	C150RS-5	Clay Brick	Clay Brick	7.1	-	-	-	-	Masonry	130	90	235	49.4	12.5	N	N	N	N	--	Single	CFRP	Sheet	EB	2530	216000	25	0.117	-	150	unknown	Epoxy	Monotonic	5.42	1	-	Substrate debonding	--
Oliveira et al (2011)	G150ES-1	Clay Brick	Clay Brick	7.1	-	-	-	-	Masonry	130	90	235	49.4	12.5	N	N	N	N	Curved specimens	Single	GFRP	Sheet	EB	1470	80000	25	0.149	-	150	unknown	Epoxy	Monotonic	3.52	1	-	Substrate debonding	--
Oliveira et al (2011)	G150ES-2	Clay Brick	Clay Brick	7.1	-	-	-	-	Masonry	130	90	235	49.4	12.5	N	N	N	N	Curved specimens	Single	GFRP	Sheet	EB	1470	80000	25	0.149	-	150	unknown	Epoxy	Monotonic	4.83	1	-	Substrate debonding	--
Oliveira et al (2011)	G150ES-3	Clay Brick	Clay Brick	7.1	-	-	-	-	Masonry	130	90	235	49.4	12.5	N	N	N	N	Curved specimens	Single	GFRP	Sheet	EB	1470	80000	25	0.149	-	150	unknown	Epoxy	Monotonic	4.41	1	-	FRP rupture	--
Oliveira et al (2011)	G150ES-4	Clay Brick	Clay Brick	7.1	-	-	-	-	Masonry	130	90	235	49.4	12.5	N	N	N	N	Curved specimens	Single	GFRP	Sheet	EB	1470	80000	25	0.149	-	150	unknown	Epoxy	Monotonic	4.53	1	-	Substrate debonding	--
Oliveira et al (2011)	G150ES-5	Clay Brick	Clay Brick	7.1	-	-	-	-	Masonry	130	90	235	49.4	12.5	N	N	N	N	Curved specimens	Single	GFRP	Sheet	EB	1470	80000	25	0.149	-	150	unknown	Epoxy	Monotonic	5.46	1	-	Substrate debonding	--
Oliveira et al (2011)	G150XS-1	Clay Brick	Clay Brick	7.1	-	-	-	-	Masonry	130	90	235	49.4	12.5	N	N	N	N	Curved specimens	Single	GFRP	Sheet	EB	1470	80000	25	0.149	-	150	unknown	Epoxy	Monotonic	3.57	1	-	Substrate debonding	--
Oliveira et al (2011)	G150XS-2	Clay Brick	Clay Brick	7.1	-	-	-	-	Masonry	130	90	235	49.4	12.5	N	N	N	N	Curved specimens	Single	GFRP	Sheet	EB	1470	80000	25	0.149	-	150	unknown	Epoxy	Monotonic	2.95	1	-	Substrate debonding	--
Oliveira et al (2011)	G150XS-3	Clay Brick	Clay Brick	7.1	-	-	-	-	Masonry	130	90	235	49.4	12.5	N	N	N	N	Curved specimens	Single	GFRP	Sheet	EB	1470	80000	25	0.149	-	150	unknown	Epoxy	Monotonic	3	1	-	Substrate debonding	--
Oliveira et al (2011)	G150XS-4	Clay Brick	Clay Brick	7.1	-	-	-	-	Masonry	130	90	235	49.4	12.5	N	N	N	N	Curved specimens	Single	GFRP	Sheet	EB	1470	80000	25	0.149	-	150	unknown	Epoxy	Monotonic	3.56	1	-	Substrate debonding	--
Oliveira et al (2011)	G150XS-5	Clay Brick	Clay Brick	7.1	-	-	-	-	Masonry	130	90	235	49.4	12.5	N	N	N	N	Curved specimens	Single	GFRP	Sheet	EB	1470	80000	25	0.149	-	150	unknown	Epoxy	Monotonic	3.19	1	-	Substrate debonding	--
Seim and Pfeiffer (2011)	A1-A4	Calcium Silicate Brick	Calcium Silicate Brick 2 (KS20)	26.2	2.23	-	-	-	Unit	71	115	240	-	-	N	--	N	N	--	Double	GFRP	Sheet	EB	1500	103000	70	0.172	-	240	0	Epoxy	Monotonic	5.13	4	0.037	Substrate debonding	--
Seim and Pfeiffer (2011)	A5-A8	Calcium Silicate Brick	Calcium Silicate Brick 2 (KS20)	26.2	2.23	-	-	-	Unit	71	115	240	-	-	N	--	N	N	--	Double	GFRP	Sheet	EB	1540	85400	70	0.172	-	240	0	Epoxy	Monotonic	8.41	4	0.019	Substrate debonding	--
Seim and Pfeiffer (2011)	A9-A12	Calcium Silicate Brick	Calcium Silicate Brick 2 (KS20)	26.2	2.23	-	-	-	Unit	71	115	240	-	-	N	--	N	N	--	Double	GFRP	Sheet	EB	1520	106000	70	0.149	-	240	0	Epoxy	Monotonic	4.7	3	0.078	Substrate debonding	--
Seim and Pfeiffer (2011)	A13-A16	Calcium Silicate Brick	Calcium Silicate Brick 2 (KS20)	26.2	2.23	-	-	-	Unit	71	115	240	-	-	N	--	N	N	--	Double	GFRP	Sheet	EB	1700	85100	70	0.149	-	240	0	Epoxy	Monotonic	7.69	3	0.018	Substrate debonding	--
Seim and Pfeiffer (2011)	A17-A19	Calcium Silicate Brick	Calcium Silicate Brick 1 (KS12)	26	1.7	-	-	-	Unit	71	115	240	-	-	N	--	N	N	--	Double	GFRP	Sheet	EB	1750	96700	70	0.139	-	240	0	Epoxy	Monotonic	4.55	3	0.04	Substrate debonding	--
Seim and Pfeiffer (2011)	A20-A22	Calcium Silicate Brick	Calcium Silicate Brick 2 (KS20)	26.2	2.23	-	-	-	Unit	71	115	240	-	-	N	--	N	N	--	Double	GFRP	Sheet	EB	1750	96700	70	0.139	-	240	0	Epoxy	Monotonic	4.73	3	0.055	Substrate debonding	--
Seim and Pfeiffer (2011)	A23-A25	Calcium Silicate Brick	Calcium Silicate Brick 3 (KS28)	34.3	1.81	-	-	-	Unit	71	115	240	-	-	N	--	N	N	--	Double	GFRP	Sheet	EB	1750	96700	70	0.139	-	240	0	Epoxy	Monotonic	6.7	3	0.0028	Substrate debonding	--
Seim and Pfeiffer (2011)	A26-A28	Clay Brick	Clay Brick 1 (modern, Mz12)	31.2	1.73	-	-	-	Unit	71	115	240	-	-	N	--	N	N	--	Double	GFRP	Sheet	EB	1750	96700	70	0.139	-	240	0	Epoxy	Monotonic	6.36	3	0.12	Substrate debonding	--
Seim and Pfeiffer (2011)	A29-A31	Clay Brick	Clay Brick 2 (modern, Mz20)	40.4	2.17	-	-	-	Unit	71	115	240	-	-	N	--	N	N	--	Double	GFRP	Sheet	EB	1750	96700	70	0.139	-	240	0	Epoxy	Monotonic	6.12	3	0.051	Substrate debonding	--
Seim and Pfeiffer (2011)	A32-A34	Sandstone	Sandstone (Sa)	86.5	2.39	-	-	-	Unit	71	115	240	-	-	N	--	N	N	--	Double	GFRP	Sheet	EB	1750	96700	70	0.139	-	240	0	Epoxy	Monotonic	8.4	3	0.039	Substrate debonding	--
Seim and Pfeiffer (2011)	A35-A37	Clay Brick	Clay Brick 3 (historic, hiMz)	22.2	0.97	-	-	-	Unit	65	120	250	-	-	N	--	N	N	--	Double	GFRP	Sheet	EB	1750	96700	65	0.139	-	240	0	Epoxy	Monotonic	6.21	3	0.13	Substrate debonding	--
Seim and Pfeiffer (2011)	A38-A40	Calcium Silicate Brick	Calcium Silicate Brick 1 (KS12)	26	1.7	-	-	-	Unit	71	115	240	-	-	N	--	N	N	--	Double	GFRP	Sheet	EB	1310	85800	70	0.139	-	240	0	Epoxy	Monotonic	6.5	3	0.032	Substrate debonding	--
Seim and Pfeiffer (2011)	A41-A43	Calcium Silicate Brick	Calcium Silicate Brick 2 (KS20)	26.2	2.23	-	-	-	Unit	71	115	240	-	-	N	--	N	N	--	Double	GFRP	Sheet	EB	1310	85800	70	0.139	-	240	0	Epoxy	Monotonic	7.47	3	0.015	Substrate debonding	--
Seim and Pfeiffer (2011)	A44-A46	Calcium Silicate Brick	Calcium Silicate Brick 3 (KS28)	34.3	1.81	-	-	-	Unit	71	115	240	-	-	N	--	N	N	--	Double	GFRP	Sheet	EB	1310	85800	70	0.139	-	240	0	Epoxy	Monotonic	8.54	3	0.065	Substrate debonding	--
Seim and Pfeiffer (2011)	A47-A49	Clay Brick	Clay Brick 1 (modern, Mz12)	31.2	1.73	-	-	-	Unit	71	115	240	-	-	N	--	N	N	--	Double	GFRP	Sheet	EB	1310	85800	70	0.139	-	240	0	Epoxy	Monotonic	8.85	3	0.051	Substrate debonding	--
Seim and Pfeiffer (2011)	A50-A52	Clay Brick	Clay Brick 2 (modern, Mz20)	40.4	2.17	-	-	-	Unit	71	115	240	-	-	N	--	N	N	--	Double	GFRP	Sheet	EB	1310	85800	70	0.139	-	240	0	Epoxy	Monotonic	7.07	3	0.036	Substrate debonding	--
Seim and Pfeiffer (2011)	A53-A55	Sandstone	Sandstone (Sa)	86.5	2.39	-	-	-	Unit	71	115	240	-	-	N	--	N	N	--	Double	GFRP	Sheet	EB	1310	85800	70	0.139	-	240	0	Epoxy	Monotonic	11.3	3	0.083	Substrate debonding	--
Seim and Pfeiffer (2011)	A56-A58	Clay Brick	Clay Brick 3 (historic, hiMz)	22.2	0.97	-	-	-	Unit	65	120	250	-	-	N	--	N	N	--	Double	GFRP	Sheet	EB	1310	85800	65	0.139	-	240	0	Epoxy	Monotonic	7.97	3	0.055	Substrate debonding	--
Seim and Pfeiffer (2011)	A59-A61	Clay Brick	Clay Brick 4, (modern cored, Hlz)	-	-	-	-	-	Unit	71	115	240	-	-	Y	--	N	N	--	Double	GFRP	Sheet	EB	1310	85800	70	0.139	-	240	0	Epoxy	Monotonic	5.72	3	0.1	Prism failure (compression)	--
Seim and Pfeiffer (2011)	A62-A64	Calcium Silicate Brick	Calcium Silicate Brick 2 batch III (KS20)	29.1	2.82	-	-	-	Unit	71	115	240	-	-	N	--	N	N	--	Double	CFRP	Sheet	EB	4530	330000	70	0.117	-	240	0	Epoxy	Monotonic	12	3	0.055	Substrate debonding	--
Seim and Pfeiffer (2011)	A65-A67	Clay Brick	Clay Brick 2 (modern, Mz20)	40.4	2.17	-	-	-	Unit	71	115	240	-	-	N	--	N	N	--	Double	CFRP	Sheet	EB	4530	330000	70	0.117	-	240	0	Epoxy	Monotonic	11.1	3	0.039	Substrate debonding	--
Seim and Pfeiffer (2011)	B1-B3	Calcium Silicate Brick	Calcium Silicate Brick 2 (KS20)	26.2	2.23	-	-	-	Unit	71	115	240	-	-	N	--	N	N	--	Double	GFRP	Sheet	EB	1310	85800	70	0.139	-	180	0	Epoxy	Monotonic	7.32	3	0.04	Substrate debonding	--
Seim and Pfeiffer (2011)	B4-B6	Calcium Silicate Brick	Calcium Silicate Brick 2 (KS20)	26.2	2.23	-	-	-	Unit	71	115	240	-	-	N	--	N	N	--	Double	GFRP	Sheet	EB	1310	85800	70	0.139	-	120	0	Epoxy	Monotonic	7.59	3	0.043	Substrate debonding	--
Seim and Pfeiffer (2011)	B7-B9	Calcium Silicate Brick	Calcium Silicate Brick 2 (KS20)	26.2	2.23	-	-	-	Unit	71	115	240	-	-	N	--	N	N	--	Double	GFRP	Sheet	EB	1310	85800	70	0.139	-	60	0	Epoxy	Monotonic	6.98	3	0.025	Substrate debonding	--
Seim and Pfeiffer (2011)	B10-B12	Clay Brick	Clay Brick 2 (modern, Mz20)	40.4	2.17	-	-	-	Unit	71	115	240	-	-	N	--	N	N	--	Double	GFRP	Sheet	EB	1310	85800	70	0.139	-	180	0	Epoxy	Monotonic	7.48	3	0.19	Substrate debonding	--
Seim and Pfeiffer (2011)	B13-B15	Clay Brick	Clay Brick 2 (modern, Mz20)	40.4	2.17	-	-	-	Unit	71	115	240	-	-	N	--	N	N	--	Double	GFRP	Sheet	EB	1310	85800	70	0.139	-	120	0	Epoxy	Monotonic	7.37	3	0.11	Substrate debonding	--
Seim and Pfeiffer (2011)	B16-B18	Clay Brick	Clay Brick 2 (modern, Mz20)	40.4	2.17	-	-	-	Unit	71	115	240	-	-	N	--	N	N	--	Double	GFRP	Sheet	EB	1310	85800	70	0.139	-	60	0	Epoxy	Monotonic	7.2	3	0.13	Substrate debonding	--
Seim and Pfeiffer (2011)	C1-C3_parallel (C1)	Calcium Silicate Brick	Calcium Silicate Brick 2 batch II (KS20)	37.8	2.76	-	-	-	Masonry	820	115	740	240	10	N	Y	Y	N	Plate is parallel to bed joints (runs across bed joint). Specimen is a panel with multiple bricks in single course.	Double	GFRP	Sheet	EB	1780	94000	100	0.278	-	490	0	Epoxy	Monotonic	38	1	-	Substrate debonding	--
Seim and Pfeiffer (2011)	C1-C3_parallel (C2)	Calcium Silicate Brick	Calcium Silicate Brick 2 batch II (KS20)	37.8	2.76	-	-	-	Masonry	820	115	740	240	10	N	Y	Y	N	Plate is parallel to bed joints (runs across bed joint). Specimen is a panel with multiple bricks in single course.	Double	GFRP	Sheet	EB	1780	94000	100	0.278	-	490	0	Epoxy	Monotonic	33.4	1	-	Substrate debonding	--
Seim and Pfeiffer (2011)	C1-C3_parallel (C3)	Calcium Silicate Brick	Calcium Silicate Brick 2 batch II (KS20)	37.8	2.76	-	-	-	Masonry	820	115	740	240	10	N	Y	Y	N	Plate is parallel to bed joints (runs across bed joint). Specimen is a panel with multiple bricks in single course.	Double	GFRP	Sheet	EB	1780	94000	100	0.278	-	490	0	Epoxy	Monotonic	33.2	1	-	Substrate debonding	--
Seim and Pfeiffer (2011)	C4-C6_perp (C4)	Calcium Silicate Brick	Calcium Silicate Brick 2 batch II (KS20)	37.8	2.76	-	-	-	Masonry	740	115	750	71	10	N	Y	Y	N	Plate is perpendicular to bed joints (runs across perpends). Specimen is a panel with multiple bricks in single course.	Double	GFRP	Sheet	EB	1780	94000	100	0.278	-	490	0	Epoxy	Monotonic	36.9	1	-	Substrate debonding	--
Seim and Pfeiffer (2011)	C4-C6_perp (C5)	Calcium Silicate Brick	Calcium Silicate Brick 2 batch II (KS20)	37.8	2.76	-	-	-	Masonry	740	115	750	71	10	N	Y	Y	N	Plate is perpendicular to bed joints (runs across perpends). Specimen is a panel with multiple bricks in single course.	Double	GFRP	Sheet	EB	1780	94000	100	0.278	-	490	0	Epoxy	Monotonic	38	1	-	Substrate debonding	--
Seim and Pfeiffer (2011)	C4-C6_perp (C6)	Calcium Silicate Brick	Calcium Silicate Brick 2 batch II (KS20)	37.8	2.76	-	-	-	Masonry	740	115	750	71	10	N	Y	Y	N	Plate is perpendicular to bed joints (runs across perpends). Specimen is a panel with multiple bricks in single course.	Double	GFRP	Sheet	EB	1780	94000	100	0.278	-	490	0	Epoxy	Monotonic	37.6	1	-	Substrate debonding	--
Seim and Pfeiffer (2011)	C7-C9_parallel (C7)	Clay Brick	Clay Brick 2 batch II (modern, Mz20)	26.6	2.35	-	-	-	Masonry	820	115	740	240	10	N	Y	Y	N	Plate is parallel to bed joints (runs across bed joint). Specimen is a panel with multiple bricks in single course.	Double	GFRP	Sheet	EB	1780	94000	100	0.278	-	490	0	Epoxy	Monotonic	30	1	-	Substrate debonding	--
Seim and Pfeiffer (2011)	C7-C9_parallel (C8)	Clay Brick	Clay Brick 2 batch II (modern, Mz20)	26.6	2.35	-	-	-	Masonry	820	115	740	240	10	N	Y	Y	N	Plate is parallel to bed joints (runs across bed joint). Specimen is a panel with multiple bricks in single course.	Double	GFRP	Sheet	EB	1780	94000	100	0.278	-	490	0	Epoxy	Monotonic	28.5	1	-	Substrate debonding	--
Seim and Pfeiffer (2011)	C7-C9_parallel (C9)	Clay Brick	Clay Brick 2 batch II (modern, Mz20)	26.6	2.35	-	-	-	Masonry	820	115	740	240	10	N	Y	Y	N	Plate is parallel to bed joints (runs across bed joint). Specimen is a panel with multiple bricks in single course.	Double	GFRP	Sheet	EB	1780	94000	100	0.278	-	490	0	Epoxy	Monotonic	26.1	1	-	Substrate debonding	--
Seim and Pfeiffer (2011)	C10-C12_perp (C10)	Clay Brick	Clay Brick 2 batch II (modern, Mz20)	26.6	2.35	-	-	-	Masonry	740	115	750	71	10	N	Y	Y	N	Plate is perpendicular to bed joints (runs across perpends). Specimen is a panel with multiple bricks in single course.	Double	GFRP	Sheet	EB	1780	94000	100	0.278	-	490	0	Epoxy	Monotonic	36.4	1	-	Substrate debonding	--
Seim and Pfeiffer (2011)	C10-C12_perp (C11)	Clay Brick	Clay Brick 2 batch II (modern, Mz20)	26.6	2.35	-	-	-	Masonry	740	115	750	71	10	N	Y	Y	N	Plate is perpendicular to bed joints (runs across perpends). Specimen is a panel with multiple bricks in single course.	Double	GFRP	Sheet	EB	1780	94000	100	0.278	-	490	0	Epoxy	Monotonic	41.4	1	-	Substrate debonding	--
Seim and Pfeiffer (2011)	C10-C12_perp (C12)	Clay Brick	Clay Brick 2 batch II (modern, Mz20)	26.6	2.35	-	-	-	Masonry	740	115	750	71	10	N	Y	Y	N	Plate is perpendicular to bed joints (runs across perpends). Specimen is a panel with multiple bricks in single course.	Double	GFRP	Sheet	EB	1780	94000	100	0.278	-	490	0	Epoxy	Monotonic	38.1	1	-	Substrate debonding	--
Seim and Pfeiffer (2011)	C13-C15_parallel (C13)	Clay Brick	Clay Brick 2 batch II (modern, Mz20)	26.6	2.35	-	-	-	Masonry	820	115	740	240	10	N	Y	Y	N	Plate is parallel to bed joints (runs across bed joint). Specimen is a panel with multiple bricks in single course.	Double	GFRP	Sheet	EB	1340	89800	100	0.417	-	615	0	Epoxy	Monotonic	48.6	1	-	Substrate debonding	--
Seim and Pfeiffer (2011)	C13-C15_parallel (C14)	Clay Brick	Clay Brick 2 batch II (modern, Mz20)	26.6	2.35	-	-	-	Masonry	820	115	740	240	10	N	Y	Y	N	Plate is parallel to bed joints (runs across bed joint). Specimen is a panel with multiple bricks in single course.	Double	GFRP	Sheet	EB	1340	89800	100	0.417	-	615	0	Epoxy	Monotonic	44.8	1	-	Substrate debonding	--
Seim and Pfeiffer (2011)	C13-C15_parallel (C15)	Clay Brick	Clay Brick 2 batch II (modern, Mz20)	26.6	2.35	-	-	-	Masonry	820	115	740	240	10	N	Y	Y	N	Plate is parallel to bed joints (runs across bed joint). Specimen is a panel with multiple bricks in single course.	Double	GFRP	Sheet	EB	1340	89800	100	0.417	-	615	0	Epoxy	Monotonic	44.2	1	-	Substrate debonding	--
Seim and Pfeiffer (2011)	C16-C18_perp (C16)	Clay Brick	Clay Brick 2 batch III (modern, Mz20)	25.4	2.12	-	-	-	Masonry	740	115	750	71	10	N	Y	Y	N	Plate is perpendicular to bed joints (runs across perpends). Specimen is a panel with multiple bricks in single course.	Double	GFRP	Sheet	EB	1340	89800	100	0.417	-	570	0	Epoxy	Monotonic	53.4	1	-	Substrate debonding	--
Seim and Pfeiffer (2011)	C16-C18_perp (C17)	Clay Brick	Clay Brick 2 batch III (modern, Mz20)	25.4	2.12	-	-	-	Masonry	740	115	750	71	10	N	Y	Y	N	Plate is perpendicular to bed joints (runs across perpends). Specimen is a panel with multiple bricks in single course.	Double	GFRP	Sheet	EB	1340	89800	100	0.417	-	570	0	Epoxy	Monotonic	52	1	-	Substrate debonding	--
Seim and Pfeiffer (2011)	C16-C18_perp (C18)	Clay Brick	Clay Brick 2 batch III (modern, Mz20)	25.4	2.12	-	-	-	Masonry	740	115	750	71	10	N	Y	Y	N	Plate is perpendicular to bed joints (runs across perpends). Specimen is a panel with multiple bricks in single course.	Double	GFRP	Sheet	EB	1340	89800	100	0.417	-	570	0	Epoxy	Monotonic	60.3	1	-	Substrate debonding	--
Seim and Pfeiffer (2011)	C19-C21_parallel (C19)	Clay Brick	Clay Brick 2 batch III (modern, Mz20)	25.4	2.12	-	-	-	Masonry	820	115	740	240	10	N	Y	Y	N	Plate is parallel to bed joints (runs across bed joint). Specimen is a panel with multiple bricks in single course.	Double	GFRP	Sheet	EB	1290	94900	150	0.556	-	740	0	Epoxy	Monotonic	70.2	1	-	Substrate debonding	--
Seim and Pfeiffer (2011)	C19-C21_parallel (C20)	Clay Brick	Clay Brick 2 batch III (modern, Mz20)	25.4	2.12	-	-	-	Masonry	820	115	740	240	10	N	Y	Y	N	Plate is parallel to bed joints (runs across bed joint). Specimen is a panel with multiple bricks in single course.	Double	GFRP	Sheet	EB	1290	94900	150	0.556	-	740	0	Epoxy	Monotonic	53.4	1	-	Substrate debonding	--
Seim and Pfeiffer (2011)	C19-C21_parallel (C21)	Clay Brick	Clay Brick 2 batch III (modern, Mz20)	25.4	2.12	-	-	-	Masonry	820	115	740	240	10	N	Y	Y	N	Plate is parallel to bed joints (runs across bed joint). Specimen is a panel with multiple bricks in single course.	Double	GFRP	Sheet	EB	1290	94900	150	0.556	-	740	0	Epoxy	Monotonic	70.2	1	-	Substrate debonding	--
Seim and Pfeiffer (2011)	C22-C24_parallel (C22)	Clay Brick	Clay Brick 2 batch III (modern, Mz20)	25.4	2.12	-	-	-	Masonry	910	115	740	240	10	N	Y	Y	N	Plate is parallel to bed joints (runs across bed joint). Specimen is a panel with multiple bricks in single course.	Double	GFRP	Sheet	EB	1340	89800	200	0.417	-	740	0	Epoxy	Monotonic	69.4	1	-	Substrate debonding	--
Seim and Pfeiffer (2011)	C22-C24_parallel (C23)	Clay Brick	Clay Brick 2 batch III (modern, Mz20)	25.4	2.12	-	-	-	Masonry	910	115	740	240	10	N	Y	Y	N	Plate is parallel to bed joints (runs across bed joint). Specimen is a panel with multiple bricks in single course.	Double	GFRP	Sheet	EB	1340	89800	200	0.417	-	740	0	Epoxy	Monotonic	79	1	-	Substrate debonding	--
Seim and Pfeiffer (2011)	C22-C24_parallel (C24)	Clay Brick	Clay Brick 2 batch III (modern, Mz20)	25.4	2.12	-	-	-	Masonry	910	115	740	240	10	N	Y	Y	N	Plate is parallel to bed joints (runs across bed joint). Specimen is a panel with multiple bricks in single course.	Double	GFRP	Sheet	EB	1340	89800	200	0.417	-	740	0	Epoxy	Monotonic	72.4	1	-	Substrate debonding	--
Carloni and Subramaniam (2012)	DS_M_1	Mortar	Mortar	9.75	-	-	-	-	Unit	125	125	330	-	-	N	--	N	N	--	Single	CFRP	Sheet	EB	3830	230000	25	0.167	-	152	35	Epoxy	Monotonic	4.2	1	-	Substrate debonding	--
Carloni and Subramaniam (2012)	DS_M_2	Mortar	Mortar	9.75	-	-	-	-	Unit	125	125	330	-	-	N	--	N	N	--	Single	CFRP	Sheet	EB	3830	230000	25	0.167	-	152	35	Epoxy	Monotonic	4.1	1	-	Substrate debonding	--
Carloni and Subramaniam (2012)	DS_M_3	Mortar	Mortar	9.75	-	-	-	-	Unit	125	125	330	-	-	N	--	N	N	--	Single	CFRP	Sheet	EB	3830	230000	25	0.167	-	152	35	Epoxy	Monotonic	4	1	-	Substrate debonding	--
Carloni and Subramaniam (2012)	DS_B_1	Clay Brick	Clay Brick	35.6	-	-	-	-	Unit	57	100	200	-	-	N	--	N	N	--	Single	CFRP	Sheet	EB	3830	230000	12	0.167	-	100	35	Epoxy	Monotonic	5.7	1	-	Substrate debonding	--
Carloni and Subramaniam (2012)	DS_B_2	Clay Brick	Clay Brick	35.6	-	-	-	-	Unit	57	100	200	-	-	N	--	N	N	--	Single	CFRP	Sheet	EB	3830	230000	12	0.167	-	100	35	Epoxy	Monotonic	5.8	1	-	Substrate debonding	--
Carloni and Subramaniam (2012)	DS_B_3	Clay Brick	Clay Brick	35.6	-	-	-	-	Unit	57	100	200	-	-	N	--	N	N	--	Single	CFRP	Sheet	EB	3830	230000	12	0.167	-	100	35	Epoxy	Monotonic	5.3	1	-	Substrate debonding	--
Carloni and Subramaniam (2012)	DS_B_4	Clay Brick	Clay Brick	35.6	-	-	-	-	Unit	57	100	200	-	-	N	--	N	N	--	Single	CFRP	Sheet	EB	3830	230000	12	0.167	-	100	35	Epoxy	Monotonic	5.5	1	-	Substrate debonding	--
Carloni and Subramaniam (2012)	DS_MS_1	Clay Brick	Clay Brick	35.6	-	-	-	-	Masonry	100	200	317	57	8	N	N	N	N	--	Single	CFRP	Sheet	EB	3830	230000	25	0.167	-	152	35	Epoxy	Monotonic	5.6	1	-	Substrate debonding	--
Carloni and Subramaniam (2012)	DS_MS_2	Clay Brick	Clay Brick	35.6	-	-	-	-	Masonry	100	200	317	57	8	N	N	N	N	--	Single	CFRP	Sheet	EB	3830	230000	25	0.167	-	152	35	Epoxy	Monotonic	10.3	1	-	Substrate debonding	--
Carloni and Subramaniam (2012)	DS_MS_3	Clay Brick	Clay Brick	35.6	-	-	-	-	Masonry	100	200	317	57	8	N	N	N	N	--	Single	CFRP	Sheet	EB	3830	230000	25	0.167	-	152	35	Epoxy	Monotonic	12.1	1	-	Substrate debonding	--
Carloni and Subramaniam (2012)	DS_MS_4	Clay Brick	Clay Brick	35.6	-	-	-	-	Masonry	100	200	317	57	8	N	N	N	N	--	Single	CFRP	Sheet	EB	3830	230000	25	0.167	-	152	35	Epoxy	Monotonic	10.3	1	-	Substrate debonding	--
Carloni and Subramaniam (2012)	DS_MS_5	Clay Brick	Clay Brick	35.6	-	-	-	-	Masonry	100	200	317	57	8	N	N	N	N	--	Single	CFRP	Sheet	EB	3830	230000	25	0.167	-	152	35	Epoxy	Monotonic	10.9	1	-	Substrate debonding	--
Ceroni et al (2012)	TB_200_1	Tuff	Yellow Tuff	3.8	-	0.81	-	-	Unit	250	110	370	-	-	N	--	N	N	--	Single	BFRP	Sheet	EB	-	90000	100	0.14	-	200	30	Epoxy	Monotonic	7.84	1	-	FRP rupture	--
Ceroni et al (2012)	TB_200_2	Tuff	Yellow Tuff	3.8	-	0.81	-	-	Unit	250	110	370	-	-	N	--	N	N	--	Single	BFRP	Sheet	EB	-	90000	100	0.14	-	200	30	Epoxy	Monotonic	10.8	1	-	FRP rupture	--
Ceroni et al (2012)	TB_300_1	Tuff	Yellow Tuff	3.8	-	0.81	-	-	Unit	250	110	370	-	-	N	--	N	N	--	Single	BFRP	Sheet	EB	-	90000	100	0.14	-	300	30	Epoxy	Monotonic	10.8	1	-	FRP rupture	--
Ceroni et al (2012)	TB_300_2	Tuff	Yellow Tuff	3.8	-	0.81	-	-	Unit	250	110	370	-	-	N	--	N	N	--	Single	BFRP	Sheet	EB	-	90000	100	0.14	-	300	30	Epoxy	Monotonic	9.67	1	-	FRP rupture	--
Faella et al (2012)	C-GFRP 01	Limestone	Calcarenite Stone 1	2.28	-	-	-	-	Unit	129	119	243	-	-	N	--	N	N	--	2-Block Double	GFRP	Sheet	EB	2560	80700	129	0.342	-	243	0	Epoxy	Monotonic	12.6	1	-	Substrate debonding	--
Faella et al (2012)	C-GFRP 02	Limestone	Calcarenite Stone 1	2.28	-	-	-	-	Unit	123	120	244	-	-	N	--	N	N	--	2-Block Double	GFRP	Sheet	EB	2560	80700	123	0.342	-	243	0	Epoxy	Monotonic	11.4	1	-	Substrate debonding	--
Faella et al (2012)	C-GFRP 03	Limestone	Calcarenite Stone 1	2.28	-	-	-	-	Unit	128	118	244	-	-	N	--	N	N	--	2-Block Double	GFRP	Sheet	EB	2560	80700	128	0.342	-	243	0	Epoxy	Monotonic	10.5	1	-	Substrate debonding	--
Faella et al (2012)	C-CFRP 01	Limestone	Calcarenite Stone 2	2.48	-	0.54	-	-	Unit	118	-	242	-	-	N	--	N	N	--	2-Block Double	CFRP	Sheet	EB	4830	230000	118	0.164	-	232	0	Epoxy	Monotonic	14	1	-	Substrate debonding	--
Faella et al (2012)	C-CFRP 02	Limestone	Calcarenite Stone 2	2.48	-	0.54	-	-	Unit	119	-	241	-	-	N	--	N	N	--	2-Block Double	CFRP	Sheet	EB	4830	230000	119	0.164	-	241	0	Epoxy	Monotonic	13.8	1	-	Substrate debonding	--
Faella et al (2012)	C-CFRP 03	Limestone	Calcarenite Stone 2	2.48	-	0.54	-	-	Unit	121	-	242	-	-	N	--	N	N	--	2-Block Double	CFRP	Sheet	EB	4830	230000	121	0.164	-	242	0	Epoxy	Monotonic	15.1	1	-	Substrate debonding	--
Faella et al (2012)	T-GFRP 01	Tuff	Yellow Tuff	4.41	-	0.61	-	-	Unit	123	-	245	-	-	N	--	N	N	--	2-Block Double	GFRP	Sheet	EB	2560	80700	123	0.342	-	245	0	Epoxy	Monotonic	15.3	1	-	Substrate debonding	--
Faella et al (2012)	T-GFRP 02	Tuff	Yellow Tuff	4.41	-	0.61	-	-	Unit	120	-	243	-	-	N	--	N	N	--	2-Block Double	GFRP	Sheet	EB	2560	80700	120	0.342	-	243	0	Epoxy	Monotonic	12.9	1	-	Substrate debonding	--
Faella et al (2012)	T-GFRP 03	Tuff	Yellow Tuff	4.41	-	0.61	-	-	Unit	121	-	241	-	-	N	--	N	N	--	2-Block Double	GFRP	Sheet	EB	2560	80700	121	0.342	-	241	0	Epoxy	Monotonic	8.5	1	-	Substrate debonding	--
Faella et al (2012)	T-CFRP 01	Tuff	Yellow Tuff	4.41	-	0.61	-	-	Unit	119	-	244	-	-	N	--	N	N	--	2-Block Double	CFRP	Sheet	EB	4830	230000	119	0.164	-	244	0	Epoxy	Monotonic	18.7	1	-	Substrate debonding	--
Faella et al (2012)	T-CFRP 02	Tuff	Yellow Tuff	4.41	-	0.61	-	-	Unit	121	-	236	-	-	N	--	N	N	--	2-Block Double	CFRP	Sheet	EB	4830	230000	121	0.164	-	236	0	Epoxy	Monotonic	19.5	1	-	Substrate debonding	--
Faella et al (2012)	T-CFRP 03	Tuff	Yellow Tuff	4.41	-	0.61	-	-	Unit	120	-	241	-	-	N	--	N	N	--	2-Block Double	CFRP	Sheet	EB	4830	230000	120	0.164	-	241	0	Epoxy	Monotonic	15.1	1	-	Substrate debonding	--
Faella et al (2012)	B-GFRP 01	Clay Brick	Clay Brick 1	25	-	-	-	-	Unit	116	114	235	-	-	N	--	N	N	--	2-Block Double	GFRP	Sheet	EB	2560	80700	116	0.342	-	235	0	Epoxy	Monotonic	23.5	1	-	Substrate debonding	--
Faella et al (2012)	B-GFRP 02	Clay Brick	Clay Brick 1	25	-	-	-	-	Unit	116	115	226	-	-	N	--	N	N	--	2-Block Double	GFRP	Sheet	EB	2560	80700	116	0.342	-	226	0	Epoxy	Monotonic	25.3	1	-	Substrate debonding	--
Faella et al (2012)	B-CFRP 01	Clay Brick	Clay Brick 1	25	-	-	-	-	Unit	115	-	244	-	-	N	--	N	N	--	2-Block Double	CFRP	Sheet	EB	4830	230000	115	0.164	-	243	0	Epoxy	Monotonic	31.2	1	-	Substrate debonding	--
Faella et al (2012)	B-CFRP 02	Clay Brick	Clay Brick 1	25	-	-	-	-	Unit	116	-	246	-	-	N	--	N	N	--	2-Block Double	CFRP	Sheet	EB	4830	230000	116	0.164	-	246	0	Epoxy	Monotonic	32.2	1	-	Substrate debonding	--
Faella et al (2012)	B-CFRP 03	Clay Brick	Clay Brick 1	25	-	-	-	-	Unit	117	-	245	-	-	N	--	N	N	--	2-Block Double	CFRP	Sheet	EB	4830	230000	117	0.164	-	245	0	Epoxy	Monotonic	32.4	1	-	Substrate debonding	--
Faella et al (2012)	SB-GFRP 01	Clay Brick	Clay Brick 2	25.5	-	9.99	-	-	Unit	51	-	238	-	-	N	--	N	N	--	2-Block Double	GFRP	Sheet	EB	2560	80700	51	0.342	-	238	0	Epoxy	Monotonic	15.9	1	-	Substrate debonding	--
Faella et al (2012)	SB-GFRP 02	Clay Brick	Clay Brick 2	25.5	-	9.99	-	-	Unit	57	-	238	-	-	N	--	N	N	--	2-Block Double	GFRP	Sheet	EB	2560	80700	57	0.342	-	238	0	Epoxy	Monotonic	15.3	1	-	Substrate debonding	--
Faella et al (2012)	SB-GFRP 03	Clay Brick	Clay Brick 2	25.5	-	9.99	-	-	Unit	57	-	236	-	-	N	--	N	N	--	2-Block Double	GFRP	Sheet	EB	2560	80700	57	0.342	-	236	0	Epoxy	Monotonic	15.6	1	-	Substrate debonding	--
Faella et al (2012)	SB-CFRP 01	Clay Brick	Clay Brick 2	25.5	-	9.99	-	-	Unit	56	-	237	-	-	N	--	N	N	--	2-Block Double	CFRP	Sheet	EB	4830	230000	56	0.164	-	237	0	Epoxy	Monotonic	14.9	1	-	Substrate debonding	--
Faella et al (2012)	SB-CFRP 02	Clay Brick	Clay Brick 2	25.5	-	9.99	-	-	Unit	55	-	238	-	-	N	--	N	N	--	2-Block Double	CFRP	Sheet	EB	4830	230000	55	0.164	-	238	0	Epoxy	Monotonic	15.2	1	-	Substrate debonding	--
Faella et al (2012)	SB-CFRP 03	Clay Brick	Clay Brick 2	25.5	-	9.99	-	-	Unit	57	-	238	-	-	N	--	N	N	--	2-Block Double	CFRP	Sheet	EB	4830	230000	57	0.164	-	238	0	Epoxy	Monotonic	16.9	1	-	Substrate debonding	--
Faella et al (2012)	L-GFRP 01	Limestone	Limestone	70	-	11.4	-	-	Unit	122	-	245	-	-	N	--	N	N	--	2-Block Double	GFRP	Sheet	EB	2560	80700	122	0.342	-	246	0	Epoxy	Monotonic	35.9	1	-	Substrate debonding, Adhesive failure	--
Faella et al (2012)	L-GFRP 02	Limestone	Limestone	70	-	11.4	-	-	Unit	123	-	243	-	-	N	--	N	N	--	2-Block Double	GFRP	Sheet	EB	2560	80700	123	0.342	-	243	0	Epoxy	Monotonic	34.1	1	-	Substrate debonding, Adhesive failure	--
Faella et al (2012)	L-GFRP 03	Limestone	Limestone	70	-	11.4	-	-	Unit	123	-	240	-	-	N	--	N	N	--	2-Block Double	GFRP	Sheet	EB	2560	80700	123	0.342	-	240	0	Epoxy	Monotonic	39.2	1	-	Substrate debonding, Adhesive failure	--
Faella et al (2012)	L-CFRP 01	Limestone	Limestone	70	-	11.4	-	-	Unit	120	-	239	-	-	N	--	N	N	--	2-Block Double	CFRP	Sheet	EB	4830	230000	120	0.164	-	239	0	Epoxy	Monotonic	19.3	1	-	Substrate debonding, Adhesive failure	--
Faella et al (2012)	L-CFRP 02	Limestone	Limestone	70	-	11.4	-	-	Unit	121	-	245	-	-	N	--	N	N	--	2-Block Double	CFRP	Sheet	EB	4830	230000	121	0.164	-	243	0	Epoxy	Monotonic	35.3	1	-	Substrate debonding, Adhesive failure	--
Faella et al (2012)	L-CFRP 03	Limestone	Limestone	70	-	11.4	-	-	Unit	123	-	242	-	-	N	--	N	N	--	2-Block Double	CFRP	Sheet	EB	4830	230000	123	0.164	-	240	0	Epoxy	Monotonic	42.8	1	-	Substrate debonding, Adhesive failure	--
Kashyap et al (2012)	M-SG-3.6-10-1	Clay Brick	Clay Brick	-	-	3.41	-	-	Masonry	230	110	420	76	10	N	N	N	N	--	Single	CFRP	Strip	NSM	2700	165000	3.6	-	10	420	0	Epoxy	Monotonic	64.8	1	-	Substrate debonding	--
Kashyap et al (2012)	M-SG-3.6-10-2	Clay Brick	Clay Brick	-	-	3.41	-	-	Masonry	230	110	420	76	10	N	N	N	N	--	Single	CFRP	Strip	NSM	2700	165000	3.6	-	10	420	0	Epoxy	Monotonic	70	1	-	Substrate debonding	--
Kashyap et al (2012)	M-SG-3.6-10-3	Clay Brick	Clay Brick	-	-	3.41	-	-	Masonry	230	110	420	76	10	N	N	N	N	--	Single	CFRP	Strip	NSM	2700	165000	3.6	-	10	420	0	Epoxy	Monotonic	61	1	-	Substrate debonding	--
Kashyap et al (2012)	M-SG-3.6-10-4	Clay Brick	Clay Brick	-	-	3.41	-	-	Masonry	230	110	420	76	10	N	N	N	N	--	Single	CFRP	Strip	NSM	2700	165000	3.6	-	10	420	0	Epoxy	Monotonic	64	1	-	Substrate debonding	--
Kashyap et al (2012)	C-SG-3.6-10-5	Clay Brick	Clay Brick	-	-	3.41	-	-	Masonry	230	110	420	76	10	N	N	N	N	--	Single	CFRP	Strip	NSM	2700	165000	3.6	-	10	420	0	Epoxy	Cyclic	58.8	1	-	Substrate debonding	--
Kashyap et al (2012)	C-SG-3.6-10-6	Clay Brick	Clay Brick	-	-	3.41	-	-	Masonry	230	110	420	76	10	N	N	N	N	--	Single	CFRP	Strip	NSM	2700	165000	3.6	-	10	420	0	Epoxy	Cyclic	59	1	-	Substrate debonding	--
Kashyap et al (2012)	M-NSG-4.2-10-1	Clay Brick	Clay Brick	-	-	3.41	-	-	Masonry	230	110	420	76	10	N	N	N	N	--	Single	CFRP	Strip	NSM	2700	165000	4.2	-	10	420	0	Epoxy	Monotonic	59	1	-	Substrate debonding	--
Kashyap et al (2012)	M-NSG-4.2-10-2	Clay Brick	Clay Brick	-	-	3.41	-	-	Masonry	230	110	420	76	10	N	N	N	N	--	Single	CFRP	Strip	NSM	2700	165000	4.2	-	10	420	0	Epoxy	Monotonic	53.3	1	-	Substrate debonding	--
Kashyap et al (2012)	M-NSG-7.2-10-1	Clay Brick	Clay Brick	-	-	3.41	-	-	Masonry	230	110	420	76	10	N	N	N	N	--	Single	CFRP	Strip	NSM	2700	165000	7.2	-	10	420	0	Epoxy	Monotonic	59	1	-	Substrate debonding	--
Kashyap et al (2012)	M-NSG-7.2-10-2	Clay Brick	Clay Brick	-	-	3.41	-	-	Masonry	230	110	420	76	10	N	N	N	N	--	Single	CFRP	Strip	NSM	2700	165000	7.2	-	10	420	0	Epoxy	Monotonic	75.3	1	-	Substrate debonding	--
Kashyap et al (2012)	M-NSG-4.8-7.5-1	Clay Brick	Clay Brick	-	-	3.41	-	-	Masonry	230	110	420	76	10	N	N	N	N	--	Single	CFRP	Strip	NSM	2700	165000	4.8	-	7.5	420	0	Epoxy	Monotonic	60.5	1	-	Substrate debonding	--
Kashyap et al (2012)	M-NSG-4.8-7.5-2	Clay Brick	Clay Brick	-	-	3.41	-	-	Masonry	230	110	420	76	10	N	N	N	N	--	Single	CFRP	Strip	NSM	2700	165000	4.8	-	7.5	420	0	Epoxy	Monotonic	58.3	1	-	Substrate debonding	--
Kashyap et al (2012)	M-NSG-4.8-5-1	Clay Brick	Clay Brick	-	-	3.41	-	-	Masonry	230	110	420	76	10	N	N	N	N	--	Single	CFRP	Strip	NSM	2700	165000	4.8	-	5	420	0	Epoxy	Monotonic	41	1	-	Substrate debonding	--
Kashyap et al (2012)	M-NSG-4.8-5-2	Clay Brick	Clay Brick	-	-	3.41	-	-	Masonry	230	110	420	76	10	N	N	N	N	--	Single	CFRP	Strip	NSM	2700	165000	4.8	-	5	420	0	Epoxy	Monotonic	48.5	1	-	Substrate debonding	--
Panizza et al (2012)	RRT-SLbis (GFRP)	Clay Brick	Clay Brick	19.8	1.76	3.66	2.46	-	Unit	120	55	250	-	-	N	--	N	N	--	Single	GFRP	Sheet	EB	1140	80100	50	0.12	-	160	30	Epoxy	Cyclic	4.6	5	0.166	Substrate debonding	--
Panizza et al (2012)	RRT-DL110 (GFRP)	Clay Brick	Clay Brick	19.8	1.76	3.66	2.46	-	Unit	120	110	250	-	-	N	--	N	N	--	Double	GFRP	Sheet	EB	1140	80100	50	0.12	-	160	30	Epoxy	Monotonic	5.64	5	0.079	Substrate debonding	--
Panizza et al (2012)	RRT-SLbis (CFRP)	Clay Brick	Clay Brick	19.8	1.76	3.66	2.46	-	Unit	120	55	250	-	-	N	--	N	N	--	Single	CFRP	Sheet	EB	2890	241000	50	0.17	-	160	30	Epoxy	Cyclic	7.69	5	0.196	Substrate debonding	--
Panizza et al (2012)	RRT-SLbis (BFRP)	Clay Brick	Clay Brick	19.8	1.76	3.66	2.46	-	Unit	120	55	250	-	-	N	--	N	N	--	Single	BFRP	Sheet	EB	1810	86800	50	0.14	-	160	30	Epoxy	Cyclic	5.99	5	0.08	Substrate debonding	--
Panizza et al (2012)	RRT-SLbis (SRP)	Clay Brick	Clay Brick	19.8	1.76	3.66	2.46	-	Unit	120	55	250	-	-	N	--	N	N	--	Single	SRP	Sheet	EB	3050	200000	50	0.227	-	160	30	Epoxy	Cyclic	7.67	5	0.149	Substrate debonding	--
Sciolti et al (2012)	0w	Limestone	Lecesse Stone	31	-	8.2	-	-	Unit	100	100	250	-	-	N	--	N	N	--	Double	CFRP	Sheet	EB	2320	199000	-	-	-	150	50	Epoxy	Monotonic	9.83	1	-	Substrate debonding	--
Valluzzi et al (2012)	CUT-SL-G-1	Clay Brick	Clay Brick	19.8	1.76	3.66	2.46	-	Unit	120	55	250	-	-	N	--	N	N	--	Single	GFRP	Sheet	EB	1310	84300	50	0.12	-	160	40	Epoxy	Monotonic	3.76	1	-	Substrate debonding	--
Valluzzi et al (2012)	CUT-SL-G-2	Clay Brick	Clay Brick	19.8	1.76	3.66	2.46	-	Unit	120	55	250	-	-	N	--	N	N	--	Single	GFRP	Sheet	EB	1310	84300	50	0.12	-	160	40	Epoxy	Monotonic	4.4	1	-	Substrate debonding	--
Valluzzi et al (2012)	CUT-SL-G-3	Clay Brick	Clay Brick	19.8	1.76	3.66	2.46	-	Unit	120	55	250	-	-	N	--	N	N	--	Single	GFRP	Sheet	EB	1310	84300	50	0.12	-	160	40	Epoxy	Monotonic	4.49	1	-	Substrate debonding	--
Valluzzi et al (2012)	CUT-SL-G-4	Clay Brick	Clay Brick	19.8	1.76	3.66	2.46	-	Unit	120	55	250	-	-	N	--	N	N	--	Single	GFRP	Sheet	EB	1310	84300	50	0.12	-	160	40	Epoxy	Monotonic	4.54	1	-	Substrate debonding	--
Valluzzi et al (2012)	CUT-SL-G-5	Clay Brick	Clay Brick	19.8	1.76	3.66	2.46	-	Unit	120	55	250	-	-	N	--	N	N	--	Single	GFRP	Sheet	EB	1310	84300	50	0.12	-	160	40	Epoxy	Monotonic	4.61	1	-	Substrate debonding	--
Valluzzi et al (2012)	TECN-SL-G-1	Clay Brick	Clay Brick	19.8	1.76	3.66	2.46	-	Unit	120	55	250	-	-	N	--	N	N	--	Single	GFRP	Sheet	EB	1310	84300	50	0.12	-	160	40	Epoxy	Monotonic	3.38	1	-	FRP rupture	--
Valluzzi et al (2012)	TECN-SL-G-2	Clay Brick	Clay Brick	19.8	1.76	3.66	2.46	-	Unit	120	55	250	-	-	N	--	N	N	--	Single	GFRP	Sheet	EB	1310	84300	50	0.12	-	160	40	Epoxy	Monotonic	3.66	1	-	FRP rupture	--
Valluzzi et al (2012)	TECN-SL-G-3	Clay Brick	Clay Brick	19.8	1.76	3.66	2.46	-	Unit	120	55	250	-	-	N	--	N	N	--	Single	GFRP	Sheet	EB	1310	84300	50	0.12	-	160	40	Epoxy	Monotonic	3.73	1	-	FRP rupture	--
Valluzzi et al (2012)	TECN-SL-G-4	Clay Brick	Clay Brick	19.8	1.76	3.66	2.46	-	Unit	120	55	250	-	-	N	--	N	N	--	Single	GFRP	Sheet	EB	1310	84300	50	0.12	-	160	40	Epoxy	Monotonic	3.92	1	-	FRP rupture	--
Valluzzi et al (2012)	TECN-SL-G-5	Clay Brick	Clay Brick	19.8	1.76	3.66	2.46	-	Unit	120	55	250	-	-	N	--	N	N	--	Single	GFRP	Sheet	EB	1310	84300	50	0.12	-	160	40	Epoxy	Monotonic	5.67	1	-	FRP rupture	--
Valluzzi et al (2012)	UMINHO-SL-G-1	Clay Brick	Clay Brick	19.8	1.76	3.66	2.46	-	Unit	120	55	250	-	-	N	--	N	N	--	Single	GFRP	Sheet	EB	1310	84300	50	0.12	-	160	40	Epoxy	Monotonic	4.16	1	-	Substrate debonding	--
Valluzzi et al (2012)	UMINHO-SL-G-2	Clay Brick	Clay Brick	19.8	1.76	3.66	2.46	-	Unit	120	55	250	-	-	N	--	N	N	--	Single	GFRP	Sheet	EB	1310	84300	50	0.12	-	160	40	Epoxy	Monotonic	4.63	1	-	Substrate debonding	--
Valluzzi et al (2012)	UMINHO-SL-G-3	Clay Brick	Clay Brick	19.8	1.76	3.66	2.46	-	Unit	120	55	250	-	-	N	--	N	N	--	Single	GFRP	Sheet	EB	1310	84300	50	0.12	-	160	40	Epoxy	Monotonic	4.77	1	-	Substrate debonding	--
Valluzzi et al (2012)	UMINHO-SL-G-4	Clay Brick	Clay Brick	19.8	1.76	3.66	2.46	-	Unit	120	55	250	-	-	N	--	N	N	--	Single	GFRP	Sheet	EB	1310	84300	50	0.12	-	160	40	Epoxy	Monotonic	5.05	1	-	Substrate debonding	--
Valluzzi et al (2012)	UMINHO-SL-G-5	Clay Brick	Clay Brick	19.8	1.76	3.66	2.46	-	Unit	120	55	250	-	-	N	--	N	N	--	Single	GFRP	Sheet	EB	1310	84300	50	0.12	-	160	40	Epoxy	Monotonic	5.13	1	-	Substrate debonding	--
Valluzzi et al (2012)	UNILE-SL-G-1	Clay Brick	Clay Brick	19.8	1.76	3.66	2.46	-	Unit	120	55	250	-	-	N	--	N	N	--	Single	GFRP	Sheet	EB	1310	84300	50	0.12	-	160	40	Epoxy	Monotonic	2.22	1	-	FRP rupture	--
Valluzzi et al (2012)	UNILE-SL-G-2	Clay Brick	Clay Brick	19.8	1.76	3.66	2.46	-	Unit	120	55	250	-	-	N	--	N	N	--	Single	GFRP	Sheet	EB	1310	84300	50	0.12	-	160	40	Epoxy	Monotonic	2.83	1	-	Substrate debonding	--
Valluzzi et al (2012)	UNILE-SL-G-3	Clay Brick	Clay Brick	19.8	1.76	3.66	2.46	-	Unit	120	55	250	-	-	N	--	N	N	--	Single	GFRP	Sheet	EB	1310	84300	50	0.12	-	160	40	Epoxy	Monotonic	3.69	1	-	Substrate debonding	--
Valluzzi et al (2012)	UNILE-SL-G-4	Clay Brick	Clay Brick	19.8	1.76	3.66	2.46	-	Unit	120	55	250	-	-	N	--	N	N	--	Single	GFRP	Sheet	EB	1310	84300	50	0.12	-	160	40	Epoxy	Monotonic	4.06	1	-	Substrate debonding	--
Valluzzi et al (2012)	UNILE-SL-G-5	Clay Brick	Clay Brick	19.8	1.76	3.66	2.46	-	Unit	120	55	250	-	-	N	--	N	N	--	Single	GFRP	Sheet	EB	1310	84300	50	0.12	-	160	40	Epoxy	Monotonic	4.41	1	-	FRP rupture	--
Valluzzi et al (2012)	UNIPD-SL-G-1	Clay Brick	Clay Brick	19.8	1.76	3.66	2.46	-	Unit	120	55	250	-	-	N	--	N	N	--	Single	GFRP	Sheet	EB	1310	84300	50	0.12	-	160	40	Epoxy	Monotonic	4.24	1	-	Substrate debonding	--
Valluzzi et al (2012)	UNIPD-SL-G-2	Clay Brick	Clay Brick	19.8	1.76	3.66	2.46	-	Unit	120	55	250	-	-	N	--	N	N	--	Single	GFRP	Sheet	EB	1310	84300	50	0.12	-	160	40	Epoxy	Monotonic	4.24	1	-	Substrate debonding	--
Valluzzi et al (2012)	UNIPD-SL-G-3	Clay Brick	Clay Brick	19.8	1.76	3.66	2.46	-	Unit	120	55	250	-	-	N	--	N	N	--	Single	GFRP	Sheet	EB	1310	84300	50	0.12	-	160	40	Epoxy	Monotonic	5.52	1	-	Substrate debonding	--
Valluzzi et al (2012)	UNIPD-SL-G-4	Clay Brick	Clay Brick	19.8	1.76	3.66	2.46	-	Unit	120	55	250	-	-	N	--	N	N	--	Single	GFRP	Sheet	EB	1310	84300	50	0.12	-	160	40	Epoxy	Monotonic	5.53	1	-	Substrate debonding	--
Valluzzi et al (2012)	UNIPD-SL-G-5	Clay Brick	Clay Brick	19.8	1.76	3.66	2.46	-	Unit	120	55	250	-	-	N	--	N	N	--	Single	GFRP	Sheet	EB	1310	84300	50	0.12	-	160	40	Epoxy	Monotonic	5.61	1	-	Substrate debonding	--
Valluzzi et al (2012)	UNIRM3-SL-G-1	Clay Brick	Clay Brick	19.8	1.76	3.66	2.46	-	Unit	120	55	250	-	-	N	--	N	N	--	Single	GFRP	Sheet	EB	1310	84300	50	0.12	-	160	40	Epoxy	Monotonic	4.19	1	-	Substrate debonding	--
Valluzzi et al (2012)	UNIRM3-SL-G-2	Clay Brick	Clay Brick	19.8	1.76	3.66	2.46	-	Unit	120	55	250	-	-	N	--	N	N	--	Single	GFRP	Sheet	EB	1310	84300	50	0.12	-	160	40	Epoxy	Monotonic	4.28	1	-	Substrate debonding	--
Valluzzi et al (2012)	UNIRM3-SL-G-3	Clay Brick	Clay Brick	19.8	1.76	3.66	2.46	-	Unit	120	55	250	-	-	N	--	N	N	--	Single	GFRP	Sheet	EB	1310	84300	50	0.12	-	160	40	Epoxy	Monotonic	4.31	1	-	Substrate debonding	--
Valluzzi et al (2012)	UNIRM3-SL-G-4	Clay Brick	Clay Brick	19.8	1.76	3.66	2.46	-	Unit	120	55	250	-	-	N	--	N	N	--	Single	GFRP	Sheet	EB	1310	84300	50	0.12	-	160	40	Epoxy	Monotonic	4.87	1	-	Substrate debonding	--
Valluzzi et al (2012)	UNIRM3-SL-G-5	Clay Brick	Clay Brick	19.8	1.76	3.66	2.46	-	Unit	120	55	250	-	-	N	--	N	N	--	Single	GFRP	Sheet	EB	1310	84300	50	0.12	-	160	40	Epoxy	Monotonic	5.21	1	-	Substrate debonding	--
Valluzzi et al (2012)	UPATRAS-SL-G-1	Clay Brick	Clay Brick	19.8	1.76	3.66	2.46	-	Unit	120	55	250	-	-	N	--	N	N	--	Single	GFRP	Sheet	EB	1310	84300	50	0.12	-	160	40	Epoxy	Monotonic	3.88	1	-	FRP rupture	--
Valluzzi et al (2012)	UPATRAS-SL-G-2	Clay Brick	Clay Brick	19.8	1.76	3.66	2.46	-	Unit	120	55	250	-	-	N	--	N	N	--	Single	GFRP	Sheet	EB	1310	84300	50	0.12	-	160	40	Epoxy	Monotonic	4	1	-	FRP rupture	--
Valluzzi et al (2012)	UPATRAS-SL-G-3	Clay Brick	Clay Brick	19.8	1.76	3.66	2.46	-	Unit	120	55	250	-	-	N	--	N	N	--	Single	GFRP	Sheet	EB	1310	84300	50	0.12	-	160	40	Epoxy	Monotonic	4.04	1	-	FRP rupture	--
Valluzzi et al (2012)	UPATRAS-SL-G-4	Clay Brick	Clay Brick	19.8	1.76	3.66	2.46	-	Unit	120	55	250	-	-	N	--	N	N	--	Single	GFRP	Sheet	EB	1310	84300	50	0.12	-	160	40	Epoxy	Monotonic	4.31	1	-	FRP rupture	--
Valluzzi et al (2012)	UPATRAS-SL-G-5	Clay Brick	Clay Brick	19.8	1.76	3.66	2.46	-	Unit	120	55	250	-	-	N	--	N	N	--	Single	GFRP	Sheet	EB	1310	84300	50	0.12	-	160	40	Epoxy	Monotonic	5.09	1	-	Substrate debonding	--
Valluzzi et al (2012)	CUT-DL55-G-1	Clay Brick	Clay Brick	19.8	1.76	3.66	2.46	-	Unit	120	55	250	-	-	N	--	N	N	--	Double	GFRP	Sheet	EB	1310	84300	50	0.12	-	160	40	Epoxy	Monotonic	3.68	1	-	Substrate debonding	--
Valluzzi et al (2012)	CUT-DL55-G-2	Clay Brick	Clay Brick	19.8	1.76	3.66	2.46	-	Unit	120	55	250	-	-	N	--	N	N	--	Double	GFRP	Sheet	EB	1310	84300	50	0.12	-	160	40	Epoxy	Monotonic	3.82	1	-	Substrate debonding	--
Valluzzi et al (2012)	CUT-DL55-G-3	Clay Brick	Clay Brick	19.8	1.76	3.66	2.46	-	Unit	120	55	250	-	-	N	--	N	N	--	Double	GFRP	Sheet	EB	1310	84300	50	0.12	-	160	40	Epoxy	Monotonic	4.01	1	-	Substrate debonding	--
Valluzzi et al (2012)	CUT-DL55-G-4	Clay Brick	Clay Brick	19.8	1.76	3.66	2.46	-	Unit	120	55	250	-	-	N	--	N	N	--	Double	GFRP	Sheet	EB	1310	84300	50	0.12	-	160	40	Epoxy	Monotonic	4.04	1	-	Substrate debonding	--
Valluzzi et al (2012)	CUT-DL55-G-5	Clay Brick	Clay Brick	19.8	1.76	3.66	2.46	-	Unit	120	55	250	-	-	N	--	N	N	--	Double	GFRP	Sheet	EB	1310	84300	50	0.12	-	160	40	Epoxy	Monotonic	4.68	1	-	Substrate debonding	--
Valluzzi et al (2012)	UNIPD-DL55-G-1	Clay Brick	Clay Brick	19.8	1.76	3.66	2.46	-	Unit	120	55	250	-	-	N	--	N	N	--	Double	GFRP	Sheet	EB	1310	84300	50	0.12	-	160	40	Epoxy	Monotonic	5.55	1	-	Substrate debonding	--
Valluzzi et al (2012)	UNIPD-DL55-G-2	Clay Brick	Clay Brick	19.8	1.76	3.66	2.46	-	Unit	120	55	250	-	-	N	--	N	N	--	Double	GFRP	Sheet	EB	1310	84300	50	0.12	-	160	40	Epoxy	Monotonic	5.59	1	-	Substrate debonding	--
Valluzzi et al (2012)	UNIPD-DL55-G-3	Clay Brick	Clay Brick	19.8	1.76	3.66	2.46	-	Unit	120	55	250	-	-	N	--	N	N	--	Double	GFRP	Sheet	EB	1310	84300	50	0.12	-	160	40	Epoxy	Monotonic	5.65	1	-	Substrate debonding	--
Valluzzi et al (2012)	UNIPD-DL55-G-4	Clay Brick	Clay Brick	19.8	1.76	3.66	2.46	-	Unit	120	55	250	-	-	N	--	N	N	--	Double	GFRP	Sheet	EB	1310	84300	50	0.12	-	160	40	Epoxy	Monotonic	6.67	1	-	FRP rupture	--
Valluzzi et al (2012)	UNIPD-DL55-G-5	Clay Brick	Clay Brick	19.8	1.76	3.66	2.46	-	Unit	120	55	250	-	-	N	--	N	N	--	Double	GFRP	Sheet	EB	1310	84300	50	0.12	-	160	40	Epoxy	Monotonic	6.86	1	-	Substrate debonding	--
Valluzzi et al (2012)	UNIPG-DL55-G-2	Clay Brick	Clay Brick	19.8	1.76	3.66	2.46	-	Unit	120	55	250	-	-	N	--	N	N	--	Double	GFRP	Sheet	EB	1310	84300	50	0.12	-	160	40	Epoxy	Monotonic	2.55	1	-	FRP rupture	--
Valluzzi et al (2012)	UNIPG-DL55-G-3	Clay Brick	Clay Brick	19.8	1.76	3.66	2.46	-	Unit	120	55	250	-	-	N	--	N	N	--	Double	GFRP	Sheet	EB	1310	84300	50	0.12	-	160	40	Epoxy	Monotonic	2.67	1	-	FRP rupture	--
Valluzzi et al (2012)	UNIPG-DL55-G-4	Clay Brick	Clay Brick	19.8	1.76	3.66	2.46	-	Unit	120	55	250	-	-	N	--	N	N	--	Double	GFRP	Sheet	EB	1310	84300	50	0.12	-	160	40	Epoxy	Monotonic	3.55	1	-	FRP rupture	--
Valluzzi et al (2012)	UNIPG-DL55-G-5	Clay Brick	Clay Brick	19.8	1.76	3.66	2.46	-	Unit	120	55	250	-	-	N	--	N	N	--	Double	GFRP	Sheet	EB	1310	84300	50	0.12	-	160	40	Epoxy	Monotonic	3.62	1	-	FRP rupture	--
Valluzzi et al (2012)	UNICAS-DL110-G-1	Clay Brick	Clay Brick	19.8	1.76	3.66	2.46	-	Unit	120	110	250	-	-	N	--	N	N	--	Double	GFRP	Sheet	EB	1310	84300	50	0.12	-	160	40	Epoxy	Monotonic	4.51	1	-	FRP rupture	--
Valluzzi et al (2012)	UNICAS-DL110-G-2	Clay Brick	Clay Brick	19.8	1.76	3.66	2.46	-	Unit	120	110	250	-	-	N	--	N	N	--	Double	GFRP	Sheet	EB	1310	84300	50	0.12	-	160	40	Epoxy	Monotonic	4.72	1	-	Substrate debonding	--
Valluzzi et al (2012)	UNICAS-DL110-G-3	Clay Brick	Clay Brick	19.8	1.76	3.66	2.46	-	Unit	120	110	250	-	-	N	--	N	N	--	Double	GFRP	Sheet	EB	1310	84300	50	0.12	-	160	40	Epoxy	Monotonic	4.82	1	-	Substrate debonding	--
Valluzzi et al (2012)	UNICAS-DL110-G-4	Clay Brick	Clay Brick	19.8	1.76	3.66	2.46	-	Unit	120	110	250	-	-	N	--	N	N	--	Double	GFRP	Sheet	EB	1310	84300	50	0.12	-	160	40	Epoxy	Monotonic	4.91	1	-	Substrate debonding	--
Valluzzi et al (2012)	UNICAS-DL110-G-5	Clay Brick	Clay Brick	19.8	1.76	3.66	2.46	-	Unit	120	110	250	-	-	N	--	N	N	--	Double	GFRP	Sheet	EB	1310	84300	50	0.12	-	160	40	Epoxy	Monotonic	6.22	1	-	Substrate debonding	--
Valluzzi et al (2012)	UNICH-DL110-G-1	Clay Brick	Clay Brick	19.8	1.76	3.66	2.46	-	Unit	120	110	250	-	-	N	--	N	N	--	Double	GFRP	Sheet	EB	1310	84300	50	0.12	-	160	40	Epoxy	Monotonic	3.84	1	-	Substrate debonding	--
Valluzzi et al (2012)	UNICH-DL110-G-2	Clay Brick	Clay Brick	19.8	1.76	3.66	2.46	-	Unit	120	110	250	-	-	N	--	N	N	--	Double	GFRP	Sheet	EB	1310	84300	50	0.12	-	160	40	Epoxy	Monotonic	3.94	1	-	Substrate debonding	--
Valluzzi et al (2012)	UNICH-DL110-G-3	Clay Brick	Clay Brick	19.8	1.76	3.66	2.46	-	Unit	120	110	250	-	-	N	--	N	N	--	Double	GFRP	Sheet	EB	1310	84300	50	0.12	-	160	40	Epoxy	Monotonic	4.88	1	-	Substrate debonding	--
Valluzzi et al (2012)	UNICH-DL110-G-4	Clay Brick	Clay Brick	19.8	1.76	3.66	2.46	-	Unit	120	110	250	-	-	N	--	N	N	--	Double	GFRP	Sheet	EB	1310	84300	50	0.12	-	160	40	Epoxy	Monotonic	4.98	1	-	Substrate debonding	--
Valluzzi et al (2012)	UNICH-DL110-G-5	Clay Brick	Clay Brick	19.8	1.76	3.66	2.46	-	Unit	120	110	250	-	-	N	--	N	N	--	Double	GFRP	Sheet	EB	1310	84300	50	0.12	-	160	40	Epoxy	Monotonic	5.02	1	-	Substrate debonding	--
Valluzzi et al (2012)	UNINA-DL110-G-1	Clay Brick	Clay Brick	19.8	1.76	3.66	2.46	-	Unit	120	110	250	-	-	N	--	N	N	--	Double	GFRP	Sheet	EB	1310	84300	50	0.12	-	160	40	Epoxy	Monotonic	4.18	1	-	Substrate debonding	--
Valluzzi et al (2012)	UNINA-DL110-G-2	Clay Brick	Clay Brick	19.8	1.76	3.66	2.46	-	Unit	120	110	250	-	-	N	--	N	N	--	Double	GFRP	Sheet	EB	1310	84300	50	0.12	-	160	40	Epoxy	Monotonic	4.56	1	-	FRP rupture	--
Valluzzi et al (2012)	UNINA-DL110-G-3	Clay Brick	Clay Brick	19.8	1.76	3.66	2.46	-	Unit	120	110	250	-	-	N	--	N	N	--	Double	GFRP	Sheet	EB	1310	84300	50	0.12	-	160	40	Epoxy	Monotonic	4.64	1	-	Substrate debonding	--
Valluzzi et al (2012)	UNINA-DL110-G-4	Clay Brick	Clay Brick	19.8	1.76	3.66	2.46	-	Unit	120	110	250	-	-	N	--	N	N	--	Double	GFRP	Sheet	EB	1310	84300	50	0.12	-	160	40	Epoxy	Monotonic	4.74	1	-	Substrate debonding	--
Valluzzi et al (2012)	UNINA-DL110-G-5	Clay Brick	Clay Brick	19.8	1.76	3.66	2.46	-	Unit	120	110	250	-	-	N	--	N	N	--	Double	GFRP	Sheet	EB	1310	84300	50	0.12	-	160	40	Epoxy	Monotonic	5.53	1	-	Substrate debonding	--
Valluzzi et al (2012)	UNIRM2-DL110-G-1	Clay Brick	Clay Brick	19.8	1.76	3.66	2.46	-	Unit	120	110	250	-	-	N	--	N	N	--	Double	GFRP	Sheet	EB	1310	84300	50	0.12	-	160	40	Epoxy	Monotonic	4.51	1	-	Substrate debonding	--
Valluzzi et al (2012)	UNIRM2-DL110-G-2	Clay Brick	Clay Brick	19.8	1.76	3.66	2.46	-	Unit	120	110	250	-	-	N	--	N	N	--	Double	GFRP	Sheet	EB	1310	84300	50	0.12	-	160	40	Epoxy	Monotonic	4.62	1	-	Substrate debonding	--
Valluzzi et al (2012)	UNIRM2-DL110-G-3	Clay Brick	Clay Brick	19.8	1.76	3.66	2.46	-	Unit	120	110	250	-	-	N	--	N	N	--	Double	GFRP	Sheet	EB	1310	84300	50	0.12	-	160	40	Epoxy	Monotonic	4.95	1	-	Substrate debonding	--
Valluzzi et al (2012)	UNIRM2-DL110-G-4	Clay Brick	Clay Brick	19.8	1.76	3.66	2.46	-	Unit	120	110	250	-	-	N	--	N	N	--	Double	GFRP	Sheet	EB	1310	84300	50	0.12	-	160	40	Epoxy	Monotonic	5.28	1	-	Substrate debonding	--
Valluzzi et al (2012)	UNIRM2-DL110-G-5	Clay Brick	Clay Brick	19.8	1.76	3.66	2.46	-	Unit	120	110	250	-	-	N	--	N	N	--	Double	GFRP	Sheet	EB	1310	84300	50	0.12	-	160	40	Epoxy	Monotonic	5.32	1	-	Substrate debonding	--
Valluzzi et al (2012)	CUT-SL-C-1	Clay Brick	Clay Brick	19.8	1.76	3.66	2.46	-	Unit	120	55	250	-	-	N	--	N	N	--	Single	CFRP	Sheet	EB	2740	234000	50	0.17	-	160	40	Epoxy	Monotonic	5.78	1	-	Substrate debonding	--
Valluzzi et al (2012)	CUT-SL-C-2	Clay Brick	Clay Brick	19.8	1.76	3.66	2.46	-	Unit	120	55	250	-	-	N	--	N	N	--	Single	CFRP	Sheet	EB	2740	234000	50	0.17	-	160	40	Epoxy	Monotonic	5.88	1	-	Substrate debonding	--
Valluzzi et al (2012)	CUT-SL-C-3	Clay Brick	Clay Brick	19.8	1.76	3.66	2.46	-	Unit	120	55	250	-	-	N	--	N	N	--	Single	CFRP	Sheet	EB	2740	234000	50	0.17	-	160	40	Epoxy	Monotonic	6.25	1	-	Substrate debonding	--
Valluzzi et al (2012)	CUT-SL-C-4	Clay Brick	Clay Brick	19.8	1.76	3.66	2.46	-	Unit	120	55	250	-	-	N	--	N	N	--	Single	CFRP	Sheet	EB	2740	234000	50	0.17	-	160	40	Epoxy	Monotonic	6.69	1	-	Substrate debonding	--
Valluzzi et al (2012)	CUT-SL-C-5	Clay Brick	Clay Brick	19.8	1.76	3.66	2.46	-	Unit	120	55	250	-	-	N	--	N	N	--	Single	CFRP	Sheet	EB	2740	234000	50	0.17	-	160	40	Epoxy	Monotonic	6.81	1	-	Substrate debonding	--
Valluzzi et al (2012)	TECN-SL-C-1	Clay Brick	Clay Brick	19.8	1.76	3.66	2.46	-	Unit	120	55	250	-	-	N	--	N	N	--	Single	CFRP	Sheet	EB	2740	234000	50	0.17	-	160	40	Epoxy	Monotonic	6.1	1	-	Substrate debonding	--
Valluzzi et al (2012)	TECN-SL-C-2	Clay Brick	Clay Brick	19.8	1.76	3.66	2.46	-	Unit	120	55	250	-	-	N	--	N	N	--	Single	CFRP	Sheet	EB	2740	234000	50	0.17	-	160	40	Epoxy	Monotonic	6.13	1	-	Substrate debonding	--
Valluzzi et al (2012)	TECN-SL-C-3	Clay Brick	Clay Brick	19.8	1.76	3.66	2.46	-	Unit	120	55	250	-	-	N	--	N	N	--	Single	CFRP	Sheet	EB	2740	234000	50	0.17	-	160	40	Epoxy	Monotonic	7.62	1	-	Substrate debonding	--
Valluzzi et al (2012)	TECN-SL-C-4	Clay Brick	Clay Brick	19.8	1.76	3.66	2.46	-	Unit	120	55	250	-	-	N	--	N	N	--	Single	CFRP	Sheet	EB	2740	234000	50	0.17	-	160	40	Epoxy	Monotonic	7.89	1	-	Substrate debonding	--
Valluzzi et al (2012)	TECN-SL-C-5	Clay Brick	Clay Brick	19.8	1.76	3.66	2.46	-	Unit	120	55	250	-	-	N	--	N	N	--	Single	CFRP	Sheet	EB	2740	234000	50	0.17	-	160	40	Epoxy	Monotonic	8.04	1	-	Substrate debonding	--
Valluzzi et al (2012)	UMINHO-SL-C-1	Clay Brick	Clay Brick	19.8	1.76	3.66	2.46	-	Unit	120	55	250	-	-	N	--	N	N	--	Single	CFRP	Sheet	EB	2740	234000	50	0.17	-	160	40	Epoxy	Monotonic	6.91	1	-	Substrate debonding	--
Valluzzi et al (2012)	UMINHO-SL-C-2	Clay Brick	Clay Brick	19.8	1.76	3.66	2.46	-	Unit	120	55	250	-	-	N	--	N	N	--	Single	CFRP	Sheet	EB	2740	234000	50	0.17	-	160	40	Epoxy	Monotonic	7.72	1	-	Substrate debonding	--
Valluzzi et al (2012)	UMINHO-SL-C-3	Clay Brick	Clay Brick	19.8	1.76	3.66	2.46	-	Unit	120	55	250	-	-	N	--	N	N	--	Single	CFRP	Sheet	EB	2740	234000	50	0.17	-	160	40	Epoxy	Monotonic	7.9	1	-	Substrate debonding	--
Valluzzi et al (2012)	UMINHO-SL-C-4	Clay Brick	Clay Brick	19.8	1.76	3.66	2.46	-	Unit	120	55	250	-	-	N	--	N	N	--	Single	CFRP	Sheet	EB	2740	234000	50	0.17	-	160	40	Epoxy	Monotonic	8.59	1	-	Substrate debonding	--
Valluzzi et al (2012)	UMINHO-SL-C-5	Clay Brick	Clay Brick	19.8	1.76	3.66	2.46	-	Unit	120	55	250	-	-	N	--	N	N	--	Single	CFRP	Sheet	EB	2740	234000	50	0.17	-	160	40	Epoxy	Monotonic	8.81	1	-	Substrate debonding	--
Valluzzi et al (2012)	UNILE-SL-C-2	Clay Brick	Clay Brick	19.8	1.76	3.66	2.46	-	Unit	120	55	250	-	-	N	--	N	N	--	Single	CFRP	Sheet	EB	2740	234000	50	0.17	-	160	40	Epoxy	Monotonic	4.09	1	-	Substrate debonding	--
Valluzzi et al (2012)	UNILE-SL-C-3	Clay Brick	Clay Brick	19.8	1.76	3.66	2.46	-	Unit	120	55	250	-	-	N	--	N	N	--	Single	CFRP	Sheet	EB	2740	234000	50	0.17	-	160	40	Epoxy	Monotonic	5.16	1	-	Substrate debonding	--
Valluzzi et al (2012)	UNILE-SL-C-4	Clay Brick	Clay Brick	19.8	1.76	3.66	2.46	-	Unit	120	55	250	-	-	N	--	N	N	--	Single	CFRP	Sheet	EB	2740	234000	50	0.17	-	160	40	Epoxy	Monotonic	6.87	1	-	Substrate debonding	--
Valluzzi et al (2012)	UNILE-SL-C-5	Clay Brick	Clay Brick	19.8	1.76	3.66	2.46	-	Unit	120	55	250	-	-	N	--	N	N	--	Single	CFRP	Sheet	EB	2740	234000	50	0.17	-	160	40	Epoxy	Monotonic	7.36	1	-	Substrate debonding	--
Valluzzi et al (2012)	UNIPD-SL-C-1	Clay Brick	Clay Brick	19.8	1.76	3.66	2.46	-	Unit	120	55	250	-	-	N	--	N	N	--	Single	CFRP	Sheet	EB	2740	234000	50	0.17	-	160	40	Epoxy	Monotonic	6.97	1	-	Substrate debonding	--
Valluzzi et al (2012)	UNIPD-SL-C-2	Clay Brick	Clay Brick	19.8	1.76	3.66	2.46	-	Unit	120	55	250	-	-	N	--	N	N	--	Single	CFRP	Sheet	EB	2740	234000	50	0.17	-	160	40	Epoxy	Monotonic	7.22	1	-	Substrate debonding	--
Valluzzi et al (2012)	UNIPD-SL-C-3	Clay Brick	Clay Brick	19.8	1.76	3.66	2.46	-	Unit	120	55	250	-	-	N	--	N	N	--	Single	CFRP	Sheet	EB	2740	234000	50	0.17	-	160	40	Epoxy	Monotonic	7.8	1	-	Substrate debonding	--
Valluzzi et al (2012)	UNIPD-SL-C-4	Clay Brick	Clay Brick	19.8	1.76	3.66	2.46	-	Unit	120	55	250	-	-	N	--	N	N	--	Single	CFRP	Sheet	EB	2740	234000	50	0.17	-	160	40	Epoxy	Monotonic	7.83	1	-	Substrate debonding	--
Valluzzi et al (2012)	UNIPD-SL-C-5	Clay Brick	Clay Brick	19.8	1.76	3.66	2.46	-	Unit	120	55	250	-	-	N	--	N	N	--	Single	CFRP	Sheet	EB	2740	234000	50	0.17	-	160	40	Epoxy	Monotonic	7.89	1	-	Substrate debonding	--
Valluzzi et al (2012)	UNIRM3-SL-C-1	Clay Brick	Clay Brick	19.8	1.76	3.66	2.46	-	Unit	120	55	250	-	-	N	--	N	N	--	Single	CFRP	Sheet	EB	2740	234000	50	0.17	-	160	40	Epoxy	Monotonic	5.32	1	-	Substrate debonding	--
Valluzzi et al (2012)	UNIRM3-SL-C-2	Clay Brick	Clay Brick	19.8	1.76	3.66	2.46	-	Unit	120	55	250	-	-	N	--	N	N	--	Single	CFRP	Sheet	EB	2740	234000	50	0.17	-	160	40	Epoxy	Monotonic	5.6	1	-	Substrate debonding	--
Valluzzi et al (2012)	UNIRM3-SL-C-3	Clay Brick	Clay Brick	19.8	1.76	3.66	2.46	-	Unit	120	55	250	-	-	N	--	N	N	--	Single	CFRP	Sheet	EB	2740	234000	50	0.17	-	160	40	Epoxy	Monotonic	6.85	1	-	Substrate debonding	--
Valluzzi et al (2012)	UNIRM3-SL-C-4	Clay Brick	Clay Brick	19.8	1.76	3.66	2.46	-	Unit	120	55	250	-	-	N	--	N	N	--	Single	CFRP	Sheet	EB	2740	234000	50	0.17	-	160	40	Epoxy	Monotonic	7.16	1	-	Substrate debonding	--
Valluzzi et al (2012)	UNIRM3-SL-C-5	Clay Brick	Clay Brick	19.8	1.76	3.66	2.46	-	Unit	120	55	250	-	-	N	--	N	N	--	Single	CFRP	Sheet	EB	2740	234000	50	0.17	-	160	40	Epoxy	Monotonic	8.06	1	-	Substrate debonding	--
Valluzzi et al (2012)	UPATRAS-SL-C-1	Clay Brick	Clay Brick	19.8	1.76	3.66	2.46	-	Unit	120	55	250	-	-	N	--	N	N	--	Single	CFRP	Sheet	EB	2740	234000	50	0.17	-	160	40	Epoxy	Monotonic	7.75	1	-	Substrate debonding	--
Valluzzi et al (2012)	UPATRAS-SL-C-2	Clay Brick	Clay Brick	19.8	1.76	3.66	2.46	-	Unit	120	55	250	-	-	N	--	N	N	--	Single	CFRP	Sheet	EB	2740	234000	50	0.17	-	160	40	Epoxy	Monotonic	8.63	1	-	Substrate debonding	--
Valluzzi et al (2012)	UPATRAS-SL-C-3	Clay Brick	Clay Brick	19.8	1.76	3.66	2.46	-	Unit	120	55	250	-	-	N	--	N	N	--	Single	CFRP	Sheet	EB	2740	234000	50	0.17	-	160	40	Epoxy	Monotonic	8.75	1	-	Substrate debonding	--
Valluzzi et al (2012)	UPATRAS-SL-C-4	Clay Brick	Clay Brick	19.8	1.76	3.66	2.46	-	Unit	120	55	250	-	-	N	--	N	N	--	Single	CFRP	Sheet	EB	2740	234000	50	0.17	-	160	40	Epoxy	Monotonic	9.88	1	-	Substrate debonding	--
Valluzzi et al (2012)	UPATRAS-SL-C-5	Clay Brick	Clay Brick	19.8	1.76	3.66	2.46	-	Unit	120	55	250	-	-	N	--	N	N	--	Single	CFRP	Sheet	EB	2740	234000	50	0.17	-	160	40	Epoxy	Monotonic	10.3	1	-	Substrate debonding	--
Valluzzi et al (2012)	CUT-DL55-C-1	Clay Brick	Clay Brick	19.8	1.76	3.66	2.46	-	Unit	120	55	250	-	-	N	--	N	N	--	Double	CFRP	Sheet	EB	2740	234000	50	0.17	-	160	40	Epoxy	Monotonic	5.69	1	-	Substrate debonding	--
Valluzzi et al (2012)	CUT-DL55-C-2	Clay Brick	Clay Brick	19.8	1.76	3.66	2.46	-	Unit	120	55	250	-	-	N	--	N	N	--	Double	CFRP	Sheet	EB	2740	234000	50	0.17	-	160	40	Epoxy	Monotonic	6.37	1	-	Substrate debonding	--
Valluzzi et al (2012)	CUT-DL55-C-3	Clay Brick	Clay Brick	19.8	1.76	3.66	2.46	-	Unit	120	55	250	-	-	N	--	N	N	--	Double	CFRP	Sheet	EB	2740	234000	50	0.17	-	160	40	Epoxy	Monotonic	7.08	1	-	Substrate debonding	--
Valluzzi et al (2012)	CUT-DL55-C-4	Clay Brick	Clay Brick	19.8	1.76	3.66	2.46	-	Unit	120	55	250	-	-	N	--	N	N	--	Double	CFRP	Sheet	EB	2740	234000	50	0.17	-	160	40	Epoxy	Monotonic	7.46	1	-	Substrate debonding	--
Valluzzi et al (2012)	CUT-DL55-C-5	Clay Brick	Clay Brick	19.8	1.76	3.66	2.46	-	Unit	120	55	250	-	-	N	--	N	N	--	Double	CFRP	Sheet	EB	2740	234000	50	0.17	-	160	40	Epoxy	Monotonic	8.35	1	-	Substrate debonding	--
Valluzzi et al (2012)	UNIPD-DL55-C-1	Clay Brick	Clay Brick	19.8	1.76	3.66	2.46	-	Unit	120	55	250	-	-	N	--	N	N	--	Double	CFRP	Sheet	EB	2740	234000	50	0.17	-	160	40	Epoxy	Monotonic	7.53	1	-	Substrate debonding	--
Valluzzi et al (2012)	UNIPD-DL55-C-2	Clay Brick	Clay Brick	19.8	1.76	3.66	2.46	-	Unit	120	55	250	-	-	N	--	N	N	--	Double	CFRP	Sheet	EB	2740	234000	50	0.17	-	160	40	Epoxy	Monotonic	7.58	1	-	Substrate debonding	--
Valluzzi et al (2012)	UNIPD-DL55-C-3	Clay Brick	Clay Brick	19.8	1.76	3.66	2.46	-	Unit	120	55	250	-	-	N	--	N	N	--	Double	CFRP	Sheet	EB	2740	234000	50	0.17	-	160	40	Epoxy	Monotonic	7.59	1	-	Substrate debonding	--
Valluzzi et al (2012)	UNIPD-DL55-C-4	Clay Brick	Clay Brick	19.8	1.76	3.66	2.46	-	Unit	120	55	250	-	-	N	--	N	N	--	Double	CFRP	Sheet	EB	2740	234000	50	0.17	-	160	40	Epoxy	Monotonic	8.38	1	-	Substrate debonding	--
Valluzzi et al (2012)	UNIPD-DL55-C-5	Clay Brick	Clay Brick	19.8	1.76	3.66	2.46	-	Unit	120	55	250	-	-	N	--	N	N	--	Double	CFRP	Sheet	EB	2740	234000	50	0.17	-	160	40	Epoxy	Monotonic	8.65	1	-	Substrate debonding	--
Valluzzi et al (2012)	UNIPG-DL55-C-1	Clay Brick	Clay Brick	19.8	1.76	3.66	2.46	-	Unit	120	55	250	-	-	N	--	N	N	--	Double	CFRP	Sheet	EB	2740	234000	50	0.17	-	160	40	Epoxy	Monotonic	4.68	1	-	Substrate debonding	--
Valluzzi et al (2012)	UNIPG-DL55-C-2	Clay Brick	Clay Brick	19.8	1.76	3.66	2.46	-	Unit	120	55	250	-	-	N	--	N	N	--	Double	CFRP	Sheet	EB	2740	234000	50	0.17	-	160	40	Epoxy	Monotonic	6.2	1	-	Substrate debonding	--
Valluzzi et al (2012)	UNIPG-DL55-C-3	Clay Brick	Clay Brick	19.8	1.76	3.66	2.46	-	Unit	120	55	250	-	-	N	--	N	N	--	Double	CFRP	Sheet	EB	2740	234000	50	0.17	-	160	40	Epoxy	Monotonic	6.73	1	-	Substrate debonding	--
Valluzzi et al (2012)	UNIPG-DL55-C-4	Clay Brick	Clay Brick	19.8	1.76	3.66	2.46	-	Unit	120	55	250	-	-	N	--	N	N	--	Double	CFRP	Sheet	EB	2740	234000	50	0.17	-	160	40	Epoxy	Monotonic	6.76	1	-	Substrate debonding	--
Valluzzi et al (2012)	UNIPG-DL55-C-5	Clay Brick	Clay Brick	19.8	1.76	3.66	2.46	-	Unit	120	55	250	-	-	N	--	N	N	--	Double	CFRP	Sheet	EB	2740	234000	50	0.17	-	160	40	Epoxy	Monotonic	7.1	1	-	Substrate debonding	--
Valluzzi et al (2012)	UNICAS-DL110-C-1	Clay Brick	Clay Brick	19.8	1.76	3.66	2.46	-	Unit	120	110	250	-	-	N	--	N	N	--	Double	CFRP	Sheet	EB	2740	234000	50	0.17	-	160	40	Epoxy	Monotonic	5.55	1	-	Substrate debonding	--
Valluzzi et al (2012)	UNICAS-DL110-C-2	Clay Brick	Clay Brick	19.8	1.76	3.66	2.46	-	Unit	120	110	250	-	-	N	--	N	N	--	Double	CFRP	Sheet	EB	2740	234000	50	0.17	-	160	40	Epoxy	Monotonic	6.31	1	-	Substrate debonding	--
Valluzzi et al (2012)	UNICAS-DL110-C-3	Clay Brick	Clay Brick	19.8	1.76	3.66	2.46	-	Unit	120	110	250	-	-	N	--	N	N	--	Double	CFRP	Sheet	EB	2740	234000	50	0.17	-	160	40	Epoxy	Monotonic	6.65	1	-	Substrate debonding	--
Valluzzi et al (2012)	UNICAS-DL110-C-4	Clay Brick	Clay Brick	19.8	1.76	3.66	2.46	-	Unit	120	110	250	-	-	N	--	N	N	--	Double	CFRP	Sheet	EB	2740	234000	50	0.17	-	160	40	Epoxy	Monotonic	7.6	1	-	Substrate debonding	--
Valluzzi et al (2012)	UNICAS-DL110-C-5	Clay Brick	Clay Brick	19.8	1.76	3.66	2.46	-	Unit	120	110	250	-	-	N	--	N	N	--	Double	CFRP	Sheet	EB	2740	234000	50	0.17	-	160	40	Epoxy	Monotonic	7.74	1	-	Substrate debonding	--
Valluzzi et al (2012)	UNICH-DL110-C-1	Clay Brick	Clay Brick	19.8	1.76	3.66	2.46	-	Unit	120	110	250	-	-	N	--	N	N	--	Double	CFRP	Sheet	EB	2740	234000	50	0.17	-	160	40	Epoxy	Monotonic	6.17	1	-	Substrate debonding	--
Valluzzi et al (2012)	UNICH-DL110-C-2	Clay Brick	Clay Brick	19.8	1.76	3.66	2.46	-	Unit	120	110	250	-	-	N	--	N	N	--	Double	CFRP	Sheet	EB	2740	234000	50	0.17	-	160	40	Epoxy	Monotonic	6.76	1	-	Substrate debonding	--
Valluzzi et al (2012)	UNICH-DL110-C-3	Clay Brick	Clay Brick	19.8	1.76	3.66	2.46	-	Unit	120	110	250	-	-	N	--	N	N	--	Double	CFRP	Sheet	EB	2740	234000	50	0.17	-	160	40	Epoxy	Monotonic	6.77	1	-	Substrate debonding	--
Valluzzi et al (2012)	UNICH-DL110-C-4	Clay Brick	Clay Brick	19.8	1.76	3.66	2.46	-	Unit	120	110	250	-	-	N	--	N	N	--	Double	CFRP	Sheet	EB	2740	234000	50	0.17	-	160	40	Epoxy	Monotonic	6.96	1	-	Substrate debonding	--
Valluzzi et al (2012)	UNICH-DL110-C-5	Clay Brick	Clay Brick	19.8	1.76	3.66	2.46	-	Unit	120	110	250	-	-	N	--	N	N	--	Double	CFRP	Sheet	EB	2740	234000	50	0.17	-	160	40	Epoxy	Monotonic	7	1	-	Substrate debonding	--
Valluzzi et al (2012)	UNINA-DL110-C-2	Clay Brick	Clay Brick	19.8	1.76	3.66	2.46	-	Unit	120	110	250	-	-	N	--	N	N	--	Double	CFRP	Sheet	EB	2740	234000	50	0.17	-	160	40	Epoxy	Monotonic	5.69	1	-	Substrate debonding	--
Valluzzi et al (2012)	UNINA-DL110-C-3	Clay Brick	Clay Brick	19.8	1.76	3.66	2.46	-	Unit	120	110	250	-	-	N	--	N	N	--	Double	CFRP	Sheet	EB	2740	234000	50	0.17	-	160	40	Epoxy	Monotonic	6.48	1	-	Substrate debonding	--
Valluzzi et al (2012)	UNINA-DL110-C-4	Clay Brick	Clay Brick	19.8	1.76	3.66	2.46	-	Unit	120	110	250	-	-	N	--	N	N	--	Double	CFRP	Sheet	EB	2740	234000	50	0.17	-	160	40	Epoxy	Monotonic	7.18	1	-	Substrate debonding	--
Valluzzi et al (2012)	UNINA-DL110-C-5	Clay Brick	Clay Brick	19.8	1.76	3.66	2.46	-	Unit	120	110	250	-	-	N	--	N	N	--	Double	CFRP	Sheet	EB	2740	234000	50	0.17	-	160	40	Epoxy	Monotonic	8.2	1	-	Substrate debonding	--
Valluzzi et al (2012)	UNIRM2-DL110-C-1	Clay Brick	Clay Brick	19.8	1.76	3.66	2.46	-	Unit	120	110	250	-	-	N	--	N	N	--	Double	CFRP	Sheet	EB	2740	234000	50	0.17	-	160	40	Epoxy	Monotonic	5.74	1	-	Substrate debonding	--
Valluzzi et al (2012)	UNIRM2-DL110-C-2	Clay Brick	Clay Brick	19.8	1.76	3.66	2.46	-	Unit	120	110	250	-	-	N	--	N	N	--	Double	CFRP	Sheet	EB	2740	234000	50	0.17	-	160	40	Epoxy	Monotonic	5.97	1	-	Substrate debonding	--
Valluzzi et al (2012)	UNIRM2-DL110-C-3	Clay Brick	Clay Brick	19.8	1.76	3.66	2.46	-	Unit	120	110	250	-	-	N	--	N	N	--	Double	CFRP	Sheet	EB	2740	234000	50	0.17	-	160	40	Epoxy	Monotonic	6.17	1	-	Substrate debonding	--
Valluzzi et al (2012)	UNIRM2-DL110-C-4	Clay Brick	Clay Brick	19.8	1.76	3.66	2.46	-	Unit	120	110	250	-	-	N	--	N	N	--	Double	CFRP	Sheet	EB	2740	234000	50	0.17	-	160	40	Epoxy	Monotonic	6.62	1	-	Substrate debonding	--
Valluzzi et al (2012)	UNIRM2-DL110-C-5	Clay Brick	Clay Brick	19.8	1.76	3.66	2.46	-	Unit	120	110	250	-	-	N	--	N	N	--	Double	CFRP	Sheet	EB	2740	234000	50	0.17	-	160	40	Epoxy	Monotonic	6.94	1	-	Substrate debonding	--
Valluzzi et al (2012)	CUT-SL-B-1	Clay Brick	Clay Brick	19.8	1.76	3.66	2.46	-	Unit	120	55	250	-	-	N	--	N	N	--	Single	BFRP	Sheet	EB	1670	88400	50	0.14	-	160	40	Epoxy	Monotonic	4.2	1	-	Substrate debonding	--
Valluzzi et al (2012)	CUT-SL-B-2	Clay Brick	Clay Brick	19.8	1.76	3.66	2.46	-	Unit	120	55	250	-	-	N	--	N	N	--	Single	BFRP	Sheet	EB	1670	88400	50	0.14	-	160	40	Epoxy	Monotonic	4.31	1	-	Substrate debonding	--
Valluzzi et al (2012)	CUT-SL-B-3	Clay Brick	Clay Brick	19.8	1.76	3.66	2.46	-	Unit	120	55	250	-	-	N	--	N	N	--	Single	BFRP	Sheet	EB	1670	88400	50	0.14	-	160	40	Epoxy	Monotonic	4.42	1	-	Substrate debonding	--
Valluzzi et al (2012)	CUT-SL-B-4	Clay Brick	Clay Brick	19.8	1.76	3.66	2.46	-	Unit	120	55	250	-	-	N	--	N	N	--	Single	BFRP	Sheet	EB	1670	88400	50	0.14	-	160	40	Epoxy	Monotonic	4.52	1	-	Substrate debonding	--
Valluzzi et al (2012)	CUT-SL-B-5	Clay Brick	Clay Brick	19.8	1.76	3.66	2.46	-	Unit	120	55	250	-	-	N	--	N	N	--	Single	BFRP	Sheet	EB	1670	88400	50	0.14	-	160	40	Epoxy	Monotonic	5.6	1	-	Substrate debonding	--
Valluzzi et al (2012)	TECN-SL-B-1	Clay Brick	Clay Brick	19.8	1.76	3.66	2.46	-	Unit	120	55	250	-	-	N	--	N	N	--	Single	BFRP	Sheet	EB	1670	88400	50	0.14	-	160	40	Epoxy	Monotonic	5	1	-	FRP rupture	--
Valluzzi et al (2012)	TECN-SL-B-2	Clay Brick	Clay Brick	19.8	1.76	3.66	2.46	-	Unit	120	55	250	-	-	N	--	N	N	--	Single	BFRP	Sheet	EB	1670	88400	50	0.14	-	160	40	Epoxy	Monotonic	5.14	1	-	Substrate debonding	--
Valluzzi et al (2012)	TECN-SL-B-3	Clay Brick	Clay Brick	19.8	1.76	3.66	2.46	-	Unit	120	55	250	-	-	N	--	N	N	--	Single	BFRP	Sheet	EB	1670	88400	50	0.14	-	160	40	Epoxy	Monotonic	5.67	1	-	Substrate debonding	--
Valluzzi et al (2012)	TECN-SL-B-4	Clay Brick	Clay Brick	19.8	1.76	3.66	2.46	-	Unit	120	55	250	-	-	N	--	N	N	--	Single	BFRP	Sheet	EB	1670	88400	50	0.14	-	160	40	Epoxy	Monotonic	5.74	1	-	Substrate debonding	--
Valluzzi et al (2012)	TECN-SL-B-5	Clay Brick	Clay Brick	19.8	1.76	3.66	2.46	-	Unit	120	55	250	-	-	N	--	N	N	--	Single	BFRP	Sheet	EB	1670	88400	50	0.14	-	160	40	Epoxy	Monotonic	6.35	1	-	Substrate debonding	--
Valluzzi et al (2012)	UMINHO-SL-B-1	Clay Brick	Clay Brick	19.8	1.76	3.66	2.46	-	Unit	120	55	250	-	-	N	--	N	N	--	Single	BFRP	Sheet	EB	1670	88400	50	0.14	-	160	40	Epoxy	Monotonic	5.93	1	-	Substrate debonding	--
Valluzzi et al (2012)	UMINHO-SL-B-2	Clay Brick	Clay Brick	19.8	1.76	3.66	2.46	-	Unit	120	55	250	-	-	N	--	N	N	--	Single	BFRP	Sheet	EB	1670	88400	50	0.14	-	160	40	Epoxy	Monotonic	6	1	-	Substrate debonding	--
Valluzzi et al (2012)	UMINHO-SL-B-3	Clay Brick	Clay Brick	19.8	1.76	3.66	2.46	-	Unit	120	55	250	-	-	N	--	N	N	--	Single	BFRP	Sheet	EB	1670	88400	50	0.14	-	160	40	Epoxy	Monotonic	6.05	1	-	Substrate debonding	--
Valluzzi et al (2012)	UMINHO-SL-B-4	Clay Brick	Clay Brick	19.8	1.76	3.66	2.46	-	Unit	120	55	250	-	-	N	--	N	N	--	Single	BFRP	Sheet	EB	1670	88400	50	0.14	-	160	40	Epoxy	Monotonic	6.24	1	-	Substrate debonding	--
Valluzzi et al (2012)	UMINHO-SL-B-5	Clay Brick	Clay Brick	19.8	1.76	3.66	2.46	-	Unit	120	55	250	-	-	N	--	N	N	--	Single	BFRP	Sheet	EB	1670	88400	50	0.14	-	160	40	Epoxy	Monotonic	6.25	1	-	Substrate debonding	--
Valluzzi et al (2012)	UNILE-SL-B-1	Clay Brick	Clay Brick	19.8	1.76	3.66	2.46	-	Unit	120	55	250	-	-	N	--	N	N	--	Single	BFRP	Sheet	EB	1670	88400	50	0.14	-	160	40	Epoxy	Monotonic	3.2	1	-	FRP rupture	--
Valluzzi et al (2012)	UNILE-SL-B-2	Clay Brick	Clay Brick	19.8	1.76	3.66	2.46	-	Unit	120	55	250	-	-	N	--	N	N	--	Single	BFRP	Sheet	EB	1670	88400	50	0.14	-	160	40	Epoxy	Monotonic	3.81	1	-	Substrate debonding	--
Valluzzi et al (2012)	UNILE-SL-B-3	Clay Brick	Clay Brick	19.8	1.76	3.66	2.46	-	Unit	120	55	250	-	-	N	--	N	N	--	Single	BFRP	Sheet	EB	1670	88400	50	0.14	-	160	40	Epoxy	Monotonic	4.67	1	-	Substrate debonding	--
Valluzzi et al (2012)	UNILE-SL-B-4	Clay Brick	Clay Brick	19.8	1.76	3.66	2.46	-	Unit	120	55	250	-	-	N	--	N	N	--	Single	BFRP	Sheet	EB	1670	88400	50	0.14	-	160	40	Epoxy	Monotonic	4.79	1	-	Substrate debonding	--
Valluzzi et al (2012)	UNILE-SL-B-5	Clay Brick	Clay Brick	19.8	1.76	3.66	2.46	-	Unit	120	55	250	-	-	N	--	N	N	--	Single	BFRP	Sheet	EB	1670	88400	50	0.14	-	160	40	Epoxy	Monotonic	5.4	1	-	Substrate debonding	--
Valluzzi et al (2012)	UNIPD-SL-B-1	Clay Brick	Clay Brick	19.8	1.76	3.66	2.46	-	Unit	120	55	250	-	-	N	--	N	N	--	Single	BFRP	Sheet	EB	1670	88400	50	0.14	-	160	40	Epoxy	Monotonic	4.83	1	-	Substrate debonding	--
Valluzzi et al (2012)	UNIPD-SL-B-2	Clay Brick	Clay Brick	19.8	1.76	3.66	2.46	-	Unit	120	55	250	-	-	N	--	N	N	--	Single	BFRP	Sheet	EB	1670	88400	50	0.14	-	160	40	Epoxy	Monotonic	5.29	1	-	Substrate debonding	--
Valluzzi et al (2012)	UNIPD-SL-B-3	Clay Brick	Clay Brick	19.8	1.76	3.66	2.46	-	Unit	120	55	250	-	-	N	--	N	N	--	Single	BFRP	Sheet	EB	1670	88400	50	0.14	-	160	40	Epoxy	Monotonic	5.7	1	-	Substrate debonding	--
Valluzzi et al (2012)	UNIPD-SL-B-4	Clay Brick	Clay Brick	19.8	1.76	3.66	2.46	-	Unit	120	55	250	-	-	N	--	N	N	--	Single	BFRP	Sheet	EB	1670	88400	50	0.14	-	160	40	Epoxy	Monotonic	5.87	1	-	Substrate debonding	--
Valluzzi et al (2012)	UNIPD-SL-B-5	Clay Brick	Clay Brick	19.8	1.76	3.66	2.46	-	Unit	120	55	250	-	-	N	--	N	N	--	Single	BFRP	Sheet	EB	1670	88400	50	0.14	-	160	40	Epoxy	Monotonic	5.9	1	-	Substrate debonding	--
Valluzzi et al (2012)	UNIRM3-SL-B-1	Clay Brick	Clay Brick	19.8	1.76	3.66	2.46	-	Unit	120	55	250	-	-	N	--	N	N	--	Single	BFRP	Sheet	EB	1670	88400	50	0.14	-	160	40	Epoxy	Monotonic	4.36	1	-	Substrate debonding	--
Valluzzi et al (2012)	UNIRM3-SL-B-2	Clay Brick	Clay Brick	19.8	1.76	3.66	2.46	-	Unit	120	55	250	-	-	N	--	N	N	--	Single	BFRP	Sheet	EB	1670	88400	50	0.14	-	160	40	Epoxy	Monotonic	5.04	1	-	Substrate debonding	--
Valluzzi et al (2012)	UNIRM3-SL-B-3	Clay Brick	Clay Brick	19.8	1.76	3.66	2.46	-	Unit	120	55	250	-	-	N	--	N	N	--	Single	BFRP	Sheet	EB	1670	88400	50	0.14	-	160	40	Epoxy	Monotonic	5.1	1	-	Substrate debonding	--
Valluzzi et al (2012)	UNIRM3-SL-B-4	Clay Brick	Clay Brick	19.8	1.76	3.66	2.46	-	Unit	120	55	250	-	-	N	--	N	N	--	Single	BFRP	Sheet	EB	1670	88400	50	0.14	-	160	40	Epoxy	Monotonic	5.22	1	-	Substrate debonding	--
Valluzzi et al (2012)	UNIRM3-SL-B-5	Clay Brick	Clay Brick	19.8	1.76	3.66	2.46	-	Unit	120	55	250	-	-	N	--	N	N	--	Single	BFRP	Sheet	EB	1670	88400	50	0.14	-	160	40	Epoxy	Monotonic	6.37	1	-	Substrate debonding	--
Valluzzi et al (2012)	UPATRAS-SL-B-1	Clay Brick	Clay Brick	19.8	1.76	3.66	2.46	-	Unit	120	55	250	-	-	N	--	N	N	--	Single	BFRP	Sheet	EB	1670	88400	50	0.14	-	160	40	Epoxy	Monotonic	4.91	1	-	FRP rupture	--
Valluzzi et al (2012)	UPATRAS-SL-B-2	Clay Brick	Clay Brick	19.8	1.76	3.66	2.46	-	Unit	120	55	250	-	-	N	--	N	N	--	Single	BFRP	Sheet	EB	1670	88400	50	0.14	-	160	40	Epoxy	Monotonic	5.1	1	-	FRP rupture	--
Valluzzi et al (2012)	UPATRAS-SL-B-3	Clay Brick	Clay Brick	19.8	1.76	3.66	2.46	-	Unit	120	55	250	-	-	N	--	N	N	--	Single	BFRP	Sheet	EB	1670	88400	50	0.14	-	160	40	Epoxy	Monotonic	5.28	1	-	FRP rupture	--
Valluzzi et al (2012)	UPATRAS-SL-B-4	Clay Brick	Clay Brick	19.8	1.76	3.66	2.46	-	Unit	120	55	250	-	-	N	--	N	N	--	Single	BFRP	Sheet	EB	1670	88400	50	0.14	-	160	40	Epoxy	Monotonic	5.56	1	-	FRP rupture	--
Valluzzi et al (2012)	UPATRAS-SL-B-5	Clay Brick	Clay Brick	19.8	1.76	3.66	2.46	-	Unit	120	55	250	-	-	N	--	N	N	--	Single	BFRP	Sheet	EB	1670	88400	50	0.14	-	160	40	Epoxy	Monotonic	5.63	1	-	FRP rupture	--
Valluzzi et al (2012)	CUT-DL55-B-1	Clay Brick	Clay Brick	19.8	1.76	3.66	2.46	-	Unit	120	55	250	-	-	N	--	N	N	--	Double	BFRP	Sheet	EB	1670	88400	50	0.14	-	160	40	Epoxy	Monotonic	4.69	1	-	Substrate debonding	--
Valluzzi et al (2012)	CUT-DL55-B-2	Clay Brick	Clay Brick	19.8	1.76	3.66	2.46	-	Unit	120	55	250	-	-	N	--	N	N	--	Double	BFRP	Sheet	EB	1670	88400	50	0.14	-	160	40	Epoxy	Monotonic	4.88	1	-	Substrate debonding	--
Valluzzi et al (2012)	CUT-DL55-B-3	Clay Brick	Clay Brick	19.8	1.76	3.66	2.46	-	Unit	120	55	250	-	-	N	--	N	N	--	Double	BFRP	Sheet	EB	1670	88400	50	0.14	-	160	40	Epoxy	Monotonic	5	1	-	Substrate debonding	--
Valluzzi et al (2012)	CUT-DL55-B-4	Clay Brick	Clay Brick	19.8	1.76	3.66	2.46	-	Unit	120	55	250	-	-	N	--	N	N	--	Double	BFRP	Sheet	EB	1670	88400	50	0.14	-	160	40	Epoxy	Monotonic	5.43	1	-	Substrate debonding	--
Valluzzi et al (2012)	CUT-DL55-B-5	Clay Brick	Clay Brick	19.8	1.76	3.66	2.46	-	Unit	120	55	250	-	-	N	--	N	N	--	Double	BFRP	Sheet	EB	1670	88400	50	0.14	-	160	40	Epoxy	Monotonic	5.98	1	-	Substrate debonding	--
Valluzzi et al (2012)	UNIPD-DL55-B-1	Clay Brick	Clay Brick	19.8	1.76	3.66	2.46	-	Unit	120	55	250	-	-	N	--	N	N	--	Double	BFRP	Sheet	EB	1670	88400	50	0.14	-	160	40	Epoxy	Monotonic	3.89	1	-	Substrate debonding	--
Valluzzi et al (2012)	UNIPD-DL55-B-2	Clay Brick	Clay Brick	19.8	1.76	3.66	2.46	-	Unit	120	55	250	-	-	N	--	N	N	--	Double	BFRP	Sheet	EB	1670	88400	50	0.14	-	160	40	Epoxy	Monotonic	4.68	1	-	Substrate debonding	--
Valluzzi et al (2012)	UNIPD-DL55-B-3	Clay Brick	Clay Brick	19.8	1.76	3.66	2.46	-	Unit	120	55	250	-	-	N	--	N	N	--	Double	BFRP	Sheet	EB	1670	88400	50	0.14	-	160	40	Epoxy	Monotonic	5.57	1	-	Substrate debonding	--
Valluzzi et al (2012)	UNIPD-DL55-B-4	Clay Brick	Clay Brick	19.8	1.76	3.66	2.46	-	Unit	120	55	250	-	-	N	--	N	N	--	Double	BFRP	Sheet	EB	1670	88400	50	0.14	-	160	40	Epoxy	Monotonic	5.88	1	-	Substrate debonding	--
Valluzzi et al (2012)	UNIPD-DL55-B-5	Clay Brick	Clay Brick	19.8	1.76	3.66	2.46	-	Unit	120	55	250	-	-	N	--	N	N	--	Double	BFRP	Sheet	EB	1670	88400	50	0.14	-	160	40	Epoxy	Monotonic	6.25	1	-	Substrate debonding	--
Valluzzi et al (2012)	UNIPG-DL55-B-1	Clay Brick	Clay Brick	19.8	1.76	3.66	2.46	-	Unit	120	55	250	-	-	N	--	N	N	--	Double	BFRP	Sheet	EB	1670	88400	50	0.14	-	160	40	Epoxy	Monotonic	3.07	1	-	Substrate debonding	--
Valluzzi et al (2012)	UNIPG-DL55-B-2	Clay Brick	Clay Brick	19.8	1.76	3.66	2.46	-	Unit	120	55	250	-	-	N	--	N	N	--	Double	BFRP	Sheet	EB	1670	88400	50	0.14	-	160	40	Epoxy	Monotonic	3.63	1	-	Substrate debonding	--
Valluzzi et al (2012)	UNIPG-DL55-B-3	Clay Brick	Clay Brick	19.8	1.76	3.66	2.46	-	Unit	120	55	250	-	-	N	--	N	N	--	Double	BFRP	Sheet	EB	1670	88400	50	0.14	-	160	40	Epoxy	Monotonic	4.68	1	-	Substrate debonding	--
Valluzzi et al (2012)	UNIPG-DL55-B-4	Clay Brick	Clay Brick	19.8	1.76	3.66	2.46	-	Unit	120	55	250	-	-	N	--	N	N	--	Double	BFRP	Sheet	EB	1670	88400	50	0.14	-	160	40	Epoxy	Monotonic	5.27	1	-	Substrate debonding	--
Valluzzi et al (2012)	UNIPG-DL55-B-5	Clay Brick	Clay Brick	19.8	1.76	3.66	2.46	-	Unit	120	55	250	-	-	N	--	N	N	--	Double	BFRP	Sheet	EB	1670	88400	50	0.14	-	160	40	Epoxy	Monotonic	5.56	1	-	Substrate debonding	--
Valluzzi et al (2012)	UNICAS-DL110-B-1	Clay Brick	Clay Brick	19.8	1.76	3.66	2.46	-	Unit	120	110	250	-	-	N	--	N	N	--	Double	BFRP	Sheet	EB	1670	88400	50	0.14	-	160	40	Epoxy	Monotonic	4.85	1	-	Substrate debonding	--
Valluzzi et al (2012)	UNICAS-DL110-B-2	Clay Brick	Clay Brick	19.8	1.76	3.66	2.46	-	Unit	120	110	250	-	-	N	--	N	N	--	Double	BFRP	Sheet	EB	1670	88400	50	0.14	-	160	40	Epoxy	Monotonic	5.2	1	-	Substrate debonding	--
Valluzzi et al (2012)	UNICAS-DL110-B-3	Clay Brick	Clay Brick	19.8	1.76	3.66	2.46	-	Unit	120	110	250	-	-	N	--	N	N	--	Double	BFRP	Sheet	EB	1670	88400	50	0.14	-	160	40	Epoxy	Monotonic	5.67	1	-	Substrate debonding	--
Valluzzi et al (2012)	UNICAS-DL110-B-4	Clay Brick	Clay Brick	19.8	1.76	3.66	2.46	-	Unit	120	110	250	-	-	N	--	N	N	--	Double	BFRP	Sheet	EB	1670	88400	50	0.14	-	160	40	Epoxy	Monotonic	5.69	1	-	Substrate debonding	--
Valluzzi et al (2012)	UNICAS-DL110-B-5	Clay Brick	Clay Brick	19.8	1.76	3.66	2.46	-	Unit	120	110	250	-	-	N	--	N	N	--	Double	BFRP	Sheet	EB	1670	88400	50	0.14	-	160	40	Epoxy	Monotonic	7.69	1	-	Substrate debonding	--
Valluzzi et al (2012)	UNICH-DL110-B-1	Clay Brick	Clay Brick	19.8	1.76	3.66	2.46	-	Unit	120	110	250	-	-	N	--	N	N	--	Double	BFRP	Sheet	EB	1670	88400	50	0.14	-	160	40	Epoxy	Monotonic	3.34	1	-	Substrate debonding	--
Valluzzi et al (2012)	UNICH-DL110-B-2	Clay Brick	Clay Brick	19.8	1.76	3.66	2.46	-	Unit	120	110	250	-	-	N	--	N	N	--	Double	BFRP	Sheet	EB	1670	88400	50	0.14	-	160	40	Epoxy	Monotonic	3.86	1	-	Substrate debonding	--
Valluzzi et al (2012)	UNICH-DL110-B-3	Clay Brick	Clay Brick	19.8	1.76	3.66	2.46	-	Unit	120	110	250	-	-	N	--	N	N	--	Double	BFRP	Sheet	EB	1670	88400	50	0.14	-	160	40	Epoxy	Monotonic	4.35	1	-	Substrate debonding	--
Valluzzi et al (2012)	UNICH-DL110-B-4	Clay Brick	Clay Brick	19.8	1.76	3.66	2.46	-	Unit	120	110	250	-	-	N	--	N	N	--	Double	BFRP	Sheet	EB	1670	88400	50	0.14	-	160	40	Epoxy	Monotonic	5.39	1	-	Substrate debonding	--
Valluzzi et al (2012)	UNICH-DL110-B-5	Clay Brick	Clay Brick	19.8	1.76	3.66	2.46	-	Unit	120	110	250	-	-	N	--	N	N	--	Double	BFRP	Sheet	EB	1670	88400	50	0.14	-	160	40	Epoxy	Monotonic	5.9	1	-	Substrate debonding	--
Valluzzi et al (2012)	UNINA-DL110-B-1	Clay Brick	Clay Brick	19.8	1.76	3.66	2.46	-	Unit	120	110	250	-	-	N	--	N	N	--	Double	BFRP	Sheet	EB	1670	88400	50	0.14	-	160	40	Epoxy	Monotonic	3.05	1	-	FRP rupture	--
Valluzzi et al (2012)	UNINA-DL110-B-2	Clay Brick	Clay Brick	19.8	1.76	3.66	2.46	-	Unit	120	110	250	-	-	N	--	N	N	--	Double	BFRP	Sheet	EB	1670	88400	50	0.14	-	160	40	Epoxy	Monotonic	4.42	1	-	Substrate debonding	--
Valluzzi et al (2012)	UNINA-DL110-B-3	Clay Brick	Clay Brick	19.8	1.76	3.66	2.46	-	Unit	120	110	250	-	-	N	--	N	N	--	Double	BFRP	Sheet	EB	1670	88400	50	0.14	-	160	40	Epoxy	Monotonic	4.68	1	-	Substrate debonding	--
Valluzzi et al (2012)	UNINA-DL110-B-4	Clay Brick	Clay Brick	19.8	1.76	3.66	2.46	-	Unit	120	110	250	-	-	N	--	N	N	--	Double	BFRP	Sheet	EB	1670	88400	50	0.14	-	160	40	Epoxy	Monotonic	5.82	1	-	Substrate debonding	--
Valluzzi et al (2012)	UNINA-DL110-B-5	Clay Brick	Clay Brick	19.8	1.76	3.66	2.46	-	Unit	120	110	250	-	-	N	--	N	N	--	Double	BFRP	Sheet	EB	1670	88400	50	0.14	-	160	40	Epoxy	Monotonic	6.37	1	-	Substrate debonding	--
Valluzzi et al (2012)	UNIRM2-DL110-B-1	Clay Brick	Clay Brick	19.8	1.76	3.66	2.46	-	Unit	120	110	250	-	-	N	--	N	N	--	Double	BFRP	Sheet	EB	1670	88400	50	0.14	-	160	40	Epoxy	Monotonic	4.49	1	-	Substrate debonding	--
Valluzzi et al (2012)	UNIRM2-DL110-B-2	Clay Brick	Clay Brick	19.8	1.76	3.66	2.46	-	Unit	120	110	250	-	-	N	--	N	N	--	Double	BFRP	Sheet	EB	1670	88400	50	0.14	-	160	40	Epoxy	Monotonic	6.09	1	-	Substrate debonding	--
Valluzzi et al (2012)	UNIRM2-DL110-B-3	Clay Brick	Clay Brick	19.8	1.76	3.66	2.46	-	Unit	120	110	250	-	-	N	--	N	N	--	Double	BFRP	Sheet	EB	1670	88400	50	0.14	-	160	40	Epoxy	Monotonic	6.3	1	-	Substrate debonding	--
Valluzzi et al (2012)	UNIRM2-DL110-B-4	Clay Brick	Clay Brick	19.8	1.76	3.66	2.46	-	Unit	120	110	250	-	-	N	--	N	N	--	Double	BFRP	Sheet	EB	1670	88400	50	0.14	-	160	40	Epoxy	Monotonic	6.35	1	-	Substrate debonding	--
Valluzzi et al (2012)	UNIRM2-DL110-B-5	Clay Brick	Clay Brick	19.8	1.76	3.66	2.46	-	Unit	120	110	250	-	-	N	--	N	N	--	Double	BFRP	Sheet	EB	1670	88400	50	0.14	-	160	40	Epoxy	Monotonic	6.56	1	-	Substrate debonding	--
Valluzzi et al (2012)	CUT-SL-S-1	Clay Brick	Clay Brick	19.8	1.76	3.66	2.46	-	Unit	120	55	250	-	-	N	--	N	N	--	Single	SRP	Sheet	EB	3000	195000	50	0.231	-	160	40	Epoxy	Monotonic	5.7	1	-	Substrate debonding	--
Valluzzi et al (2012)	CUT-SL-S-2	Clay Brick	Clay Brick	19.8	1.76	3.66	2.46	-	Unit	120	55	250	-	-	N	--	N	N	--	Single	SRP	Sheet	EB	3000	195000	50	0.231	-	160	40	Epoxy	Monotonic	6.49	1	-	Substrate debonding	--
Valluzzi et al (2012)	CUT-SL-S-3	Clay Brick	Clay Brick	19.8	1.76	3.66	2.46	-	Unit	120	55	250	-	-	N	--	N	N	--	Single	SRP	Sheet	EB	3000	195000	50	0.231	-	160	40	Epoxy	Monotonic	6.74	1	-	Substrate debonding	--
Valluzzi et al (2012)	CUT-SL-S-4	Clay Brick	Clay Brick	19.8	1.76	3.66	2.46	-	Unit	120	55	250	-	-	N	--	N	N	--	Single	SRP	Sheet	EB	3000	195000	50	0.231	-	160	40	Epoxy	Monotonic	7.17	1	-	Substrate debonding	--
Valluzzi et al (2012)	CUT-SL-S-5	Clay Brick	Clay Brick	19.8	1.76	3.66	2.46	-	Unit	120	55	250	-	-	N	--	N	N	--	Single	SRP	Sheet	EB	3000	195000	50	0.231	-	160	40	Epoxy	Monotonic	7.52	1	-	Substrate debonding	--
Valluzzi et al (2012)	TECN-SL-S-1	Clay Brick	Clay Brick	19.8	1.76	3.66	2.46	-	Unit	120	55	250	-	-	N	--	N	N	--	Single	SRP	Sheet	EB	3000	195000	50	0.231	-	160	40	Epoxy	Monotonic	7.1	1	-	Substrate debonding	--
Valluzzi et al (2012)	TECN-SL-S-2	Clay Brick	Clay Brick	19.8	1.76	3.66	2.46	-	Unit	120	55	250	-	-	N	--	N	N	--	Single	SRP	Sheet	EB	3000	195000	50	0.231	-	160	40	Epoxy	Monotonic	7.26	1	-	Substrate debonding	--
Valluzzi et al (2012)	TECN-SL-S-3	Clay Brick	Clay Brick	19.8	1.76	3.66	2.46	-	Unit	120	55	250	-	-	N	--	N	N	--	Single	SRP	Sheet	EB	3000	195000	50	0.231	-	160	40	Epoxy	Monotonic	7.43	1	-	Substrate debonding	--
Valluzzi et al (2012)	TECN-SL-S-4	Clay Brick	Clay Brick	19.8	1.76	3.66	2.46	-	Unit	120	55	250	-	-	N	--	N	N	--	Single	SRP	Sheet	EB	3000	195000	50	0.231	-	160	40	Epoxy	Monotonic	7.85	1	-	Substrate debonding	--
Valluzzi et al (2012)	TECN-SL-S-5	Clay Brick	Clay Brick	19.8	1.76	3.66	2.46	-	Unit	120	55	250	-	-	N	--	N	N	--	Single	SRP	Sheet	EB	3000	195000	50	0.231	-	160	40	Epoxy	Monotonic	8.83	1	-	Substrate debonding	--
Valluzzi et al (2012)	UMINHO-SL-S-1	Clay Brick	Clay Brick	19.8	1.76	3.66	2.46	-	Unit	120	55	250	-	-	N	--	N	N	--	Single	SRP	Sheet	EB	3000	195000	50	0.231	-	160	40	Epoxy	Monotonic	6.55	1	-	Substrate debonding	--
Valluzzi et al (2012)	UMINHO-SL-S-2	Clay Brick	Clay Brick	19.8	1.76	3.66	2.46	-	Unit	120	55	250	-	-	N	--	N	N	--	Single	SRP	Sheet	EB	3000	195000	50	0.231	-	160	40	Epoxy	Monotonic	7.15	1	-	Substrate debonding	--
Valluzzi et al (2012)	UMINHO-SL-S-3	Clay Brick	Clay Brick	19.8	1.76	3.66	2.46	-	Unit	120	55	250	-	-	N	--	N	N	--	Single	SRP	Sheet	EB	3000	195000	50	0.231	-	160	40	Epoxy	Monotonic	7.75	1	-	Substrate debonding	--
Valluzzi et al (2012)	UMINHO-SL-S-4	Clay Brick	Clay Brick	19.8	1.76	3.66	2.46	-	Unit	120	55	250	-	-	N	--	N	N	--	Single	SRP	Sheet	EB	3000	195000	50	0.231	-	160	40	Epoxy	Monotonic	8.11	1	-	Substrate debonding	--
Valluzzi et al (2012)	UMINHO-SL-S-5	Clay Brick	Clay Brick	19.8	1.76	3.66	2.46	-	Unit	120	55	250	-	-	N	--	N	N	--	Single	SRP	Sheet	EB	3000	195000	50	0.231	-	160	40	Epoxy	Monotonic	9.53	1	-	Substrate debonding	--
Valluzzi et al (2012)	UNILE-SL-S-2	Clay Brick	Clay Brick	19.8	1.76	3.66	2.46	-	Unit	120	55	250	-	-	N	--	N	N	--	Single	SRP	Sheet	EB	3000	195000	50	0.231	-	160	40	Epoxy	Monotonic	5.28	1	-	Substrate debonding	--
Valluzzi et al (2012)	UNILE-SL-S-3	Clay Brick	Clay Brick	19.8	1.76	3.66	2.46	-	Unit	120	55	250	-	-	N	--	N	N	--	Single	SRP	Sheet	EB	3000	195000	50	0.231	-	160	40	Epoxy	Monotonic	6.87	1	-	Substrate debonding	--
Valluzzi et al (2012)	UNILE-SL-S-4	Clay Brick	Clay Brick	19.8	1.76	3.66	2.46	-	Unit	120	55	250	-	-	N	--	N	N	--	Single	SRP	Sheet	EB	3000	195000	50	0.231	-	160	40	Epoxy	Monotonic	7.24	1	-	Substrate debonding	--
Valluzzi et al (2012)	UNILE-SL-S-5	Clay Brick	Clay Brick	19.8	1.76	3.66	2.46	-	Unit	120	55	250	-	-	N	--	N	N	--	Single	SRP	Sheet	EB	3000	195000	50	0.231	-	160	40	Epoxy	Monotonic	10.4	1	-	Substrate debonding	--
Valluzzi et al (2012)	UNIPD-SL-S-1	Clay Brick	Clay Brick	19.8	1.76	3.66	2.46	-	Unit	120	55	250	-	-	N	--	N	N	--	Single	SRP	Sheet	EB	3000	195000	50	0.231	-	160	40	Epoxy	Monotonic	7.14	1	-	Substrate debonding	--
Valluzzi et al (2012)	UNIPD-SL-S-2	Clay Brick	Clay Brick	19.8	1.76	3.66	2.46	-	Unit	120	55	250	-	-	N	--	N	N	--	Single	SRP	Sheet	EB	3000	195000	50	0.231	-	160	40	Epoxy	Monotonic	7.89	1	-	Substrate debonding	--
Valluzzi et al (2012)	UNIPD-SL-S-3	Clay Brick	Clay Brick	19.8	1.76	3.66	2.46	-	Unit	120	55	250	-	-	N	--	N	N	--	Single	SRP	Sheet	EB	3000	195000	50	0.231	-	160	40	Epoxy	Monotonic	8.27	1	-	Substrate debonding	--
Valluzzi et al (2012)	UNIPD-SL-S-4	Clay Brick	Clay Brick	19.8	1.76	3.66	2.46	-	Unit	120	55	250	-	-	N	--	N	N	--	Single	SRP	Sheet	EB	3000	195000	50	0.231	-	160	40	Epoxy	Monotonic	8.37	1	-	Substrate debonding	--
Valluzzi et al (2012)	UNIPD-SL-S-5	Clay Brick	Clay Brick	19.8	1.76	3.66	2.46	-	Unit	120	55	250	-	-	N	--	N	N	--	Single	SRP	Sheet	EB	3000	195000	50	0.231	-	160	40	Epoxy	Monotonic	9.94	1	-	Substrate debonding	--
Valluzzi et al (2012)	UNIRM3-SL-S-3	Clay Brick	Clay Brick	19.8	1.76	3.66	2.46	-	Unit	120	55	250	-	-	N	--	N	N	--	Single	SRP	Sheet	EB	3000	195000	50	0.231	-	160	40	Epoxy	Monotonic	7.67	1	-	Substrate debonding	--
Valluzzi et al (2012)	UNIRM3-SL-S-4	Clay Brick	Clay Brick	19.8	1.76	3.66	2.46	-	Unit	120	55	250	-	-	N	--	N	N	--	Single	SRP	Sheet	EB	3000	195000	50	0.231	-	160	40	Epoxy	Monotonic	7.84	1	-	Substrate debonding	--
Valluzzi et al (2012)	UNIRM3-SL-S-5	Clay Brick	Clay Brick	19.8	1.76	3.66	2.46	-	Unit	120	55	250	-	-	N	--	N	N	--	Single	SRP	Sheet	EB	3000	195000	50	0.231	-	160	40	Epoxy	Monotonic	8.87	1	-	Substrate debonding	--
Valluzzi et al (2012)	UPATRAS-SL-S-1	Clay Brick	Clay Brick	19.8	1.76	3.66	2.46	-	Unit	120	55	250	-	-	N	--	N	N	--	Single	SRP	Sheet	EB	3000	195000	50	0.231	-	160	40	Epoxy	Monotonic	7.18	1	-	Substrate debonding	--
Valluzzi et al (2012)	UPATRAS-SL-S-2	Clay Brick	Clay Brick	19.8	1.76	3.66	2.46	-	Unit	120	55	250	-	-	N	--	N	N	--	Single	SRP	Sheet	EB	3000	195000	50	0.231	-	160	40	Epoxy	Monotonic	8.51	1	-	Substrate debonding	--
Valluzzi et al (2012)	UPATRAS-SL-S-3	Clay Brick	Clay Brick	19.8	1.76	3.66	2.46	-	Unit	120	55	250	-	-	N	--	N	N	--	Single	SRP	Sheet	EB	3000	195000	50	0.231	-	160	40	Epoxy	Monotonic	8.79	1	-	Substrate debonding	--
Valluzzi et al (2012)	UPATRAS-SL-S-4	Clay Brick	Clay Brick	19.8	1.76	3.66	2.46	-	Unit	120	55	250	-	-	N	--	N	N	--	Single	SRP	Sheet	EB	3000	195000	50	0.231	-	160	40	Epoxy	Monotonic	9.61	1	-	Substrate debonding	--
Valluzzi et al (2012)	UPATRAS-SL-S-5	Clay Brick	Clay Brick	19.8	1.76	3.66	2.46	-	Unit	120	55	250	-	-	N	--	N	N	--	Single	SRP	Sheet	EB	3000	195000	50	0.231	-	160	40	Epoxy	Monotonic	9.74	1	-	Substrate debonding	--
Valluzzi et al (2012)	CUT-DL55-S-1	Clay Brick	Clay Brick	19.8	1.76	3.66	2.46	-	Unit	120	55	250	-	-	N	--	N	N	--	Double	SRP	Sheet	EB	3000	195000	50	0.231	-	160	40	Epoxy	Monotonic	5.82	1	-	Substrate debonding	--
Valluzzi et al (2012)	CUT-DL55-S-2	Clay Brick	Clay Brick	19.8	1.76	3.66	2.46	-	Unit	120	55	250	-	-	N	--	N	N	--	Double	SRP	Sheet	EB	3000	195000	50	0.231	-	160	40	Epoxy	Monotonic	6.05	1	-	Substrate debonding	--
Valluzzi et al (2012)	CUT-DL55-S-3	Clay Brick	Clay Brick	19.8	1.76	3.66	2.46	-	Unit	120	55	250	-	-	N	--	N	N	--	Double	SRP	Sheet	EB	3000	195000	50	0.231	-	160	40	Epoxy	Monotonic	7.35	1	-	Substrate debonding	--
Valluzzi et al (2012)	CUT-DL55-S-4	Clay Brick	Clay Brick	19.8	1.76	3.66	2.46	-	Unit	120	55	250	-	-	N	--	N	N	--	Double	SRP	Sheet	EB	3000	195000	50	0.231	-	160	40	Epoxy	Monotonic	7.37	1	-	Substrate debonding	--
Valluzzi et al (2012)	CUT-DL55-S-5	Clay Brick	Clay Brick	19.8	1.76	3.66	2.46	-	Unit	120	55	250	-	-	N	--	N	N	--	Double	SRP	Sheet	EB	3000	195000	50	0.231	-	160	40	Epoxy	Monotonic	7.9	1	-	Substrate debonding	--
Valluzzi et al (2012)	UNIPD-DL55-S-1	Clay Brick	Clay Brick	19.8	1.76	3.66	2.46	-	Unit	120	55	250	-	-	N	--	N	N	--	Double	SRP	Sheet	EB	3000	195000	50	0.231	-	160	40	Epoxy	Monotonic	8.25	1	-	Substrate debonding	--
Valluzzi et al (2012)	UNIPD-DL55-S-2	Clay Brick	Clay Brick	19.8	1.76	3.66	2.46	-	Unit	120	55	250	-	-	N	--	N	N	--	Double	SRP	Sheet	EB	3000	195000	50	0.231	-	160	40	Epoxy	Monotonic	12.2	1	-	Substrate debonding	--
Valluzzi et al (2012)	UNIPD-DL55-S-3	Clay Brick	Clay Brick	19.8	1.76	3.66	2.46	-	Unit	120	55	250	-	-	N	--	N	N	--	Double	SRP	Sheet	EB	3000	195000	50	0.231	-	160	40	Epoxy	Monotonic	12.9	1	-	Substrate debonding	--
Valluzzi et al (2012)	UNIPD-DL55-S-4	Clay Brick	Clay Brick	19.8	1.76	3.66	2.46	-	Unit	120	55	250	-	-	N	--	N	N	--	Double	SRP	Sheet	EB	3000	195000	50	0.231	-	160	40	Epoxy	Monotonic	13.9	1	-	Substrate debonding	--
Valluzzi et al (2012)	UNIPD-DL55-S-5	Clay Brick	Clay Brick	19.8	1.76	3.66	2.46	-	Unit	120	55	250	-	-	N	--	N	N	--	Double	SRP	Sheet	EB	3000	195000	50	0.231	-	160	40	Epoxy	Monotonic	14	1	-	Substrate debonding	--
Valluzzi et al (2012)	UNIPG-DL55-S-1	Clay Brick	Clay Brick	19.8	1.76	3.66	2.46	-	Unit	120	55	250	-	-	N	--	N	N	--	Double	SRP	Sheet	EB	3000	195000	50	0.231	-	160	40	Epoxy	Monotonic	6.35	1	-	Substrate debonding	--
Valluzzi et al (2012)	UNIPG-DL55-S-2	Clay Brick	Clay Brick	19.8	1.76	3.66	2.46	-	Unit	120	55	250	-	-	N	--	N	N	--	Double	SRP	Sheet	EB	3000	195000	50	0.231	-	160	40	Epoxy	Monotonic	6.65	1	-	Substrate debonding	--
Valluzzi et al (2012)	UNIPG-DL55-S-3	Clay Brick	Clay Brick	19.8	1.76	3.66	2.46	-	Unit	120	55	250	-	-	N	--	N	N	--	Double	SRP	Sheet	EB	3000	195000	50	0.231	-	160	40	Epoxy	Monotonic	6.77	1	-	Substrate debonding	--
Valluzzi et al (2012)	UNIPG-DL55-S-4	Clay Brick	Clay Brick	19.8	1.76	3.66	2.46	-	Unit	120	55	250	-	-	N	--	N	N	--	Double	SRP	Sheet	EB	3000	195000	50	0.231	-	160	40	Epoxy	Monotonic	7.32	1	-	Substrate debonding	--
Valluzzi et al (2012)	UNIPG-DL55-S-5	Clay Brick	Clay Brick	19.8	1.76	3.66	2.46	-	Unit	120	55	250	-	-	N	--	N	N	--	Double	SRP	Sheet	EB	3000	195000	50	0.231	-	160	40	Epoxy	Monotonic	8.07	1	-	Substrate debonding	--
Valluzzi et al (2012)	UNICAS-DL110-S-1	Clay Brick	Clay Brick	19.8	1.76	3.66	2.46	-	Unit	120	110	250	-	-	N	--	N	N	--	Double	SRP	Sheet	EB	3000	195000	50	0.231	-	160	40	Epoxy	Monotonic	7.06	1	-	Substrate debonding	--
Valluzzi et al (2012)	UNICAS-DL110-S-2	Clay Brick	Clay Brick	19.8	1.76	3.66	2.46	-	Unit	120	110	250	-	-	N	--	N	N	--	Double	SRP	Sheet	EB	3000	195000	50	0.231	-	160	40	Epoxy	Monotonic	7.3	1	-	Substrate debonding	--
Valluzzi et al (2012)	UNICAS-DL110-S-3	Clay Brick	Clay Brick	19.8	1.76	3.66	2.46	-	Unit	120	110	250	-	-	N	--	N	N	--	Double	SRP	Sheet	EB	3000	195000	50	0.231	-	160	40	Epoxy	Monotonic	7.57	1	-	Substrate debonding	--
Valluzzi et al (2012)	UNICAS-DL110-S-4	Clay Brick	Clay Brick	19.8	1.76	3.66	2.46	-	Unit	120	110	250	-	-	N	--	N	N	--	Double	SRP	Sheet	EB	3000	195000	50	0.231	-	160	40	Epoxy	Monotonic	8.76	1	-	Substrate debonding	--
Valluzzi et al (2012)	UNICAS-DL110-S-5	Clay Brick	Clay Brick	19.8	1.76	3.66	2.46	-	Unit	120	110	250	-	-	N	--	N	N	--	Double	SRP	Sheet	EB	3000	195000	50	0.231	-	160	40	Epoxy	Monotonic	9.22	1	-	Substrate debonding	--
Valluzzi et al (2012)	UNICH-DL110-S-1	Clay Brick	Clay Brick	19.8	1.76	3.66	2.46	-	Unit	120	110	250	-	-	N	--	N	N	--	Double	SRP	Sheet	EB	3000	195000	50	0.231	-	160	40	Epoxy	Monotonic	7.11	1	-	Substrate debonding	--
Valluzzi et al (2012)	UNICH-DL110-S-2	Clay Brick	Clay Brick	19.8	1.76	3.66	2.46	-	Unit	120	110	250	-	-	N	--	N	N	--	Double	SRP	Sheet	EB	3000	195000	50	0.231	-	160	40	Epoxy	Monotonic	7.4	1	-	Substrate debonding	--
Valluzzi et al (2012)	UNICH-DL110-S-3	Clay Brick	Clay Brick	19.8	1.76	3.66	2.46	-	Unit	120	110	250	-	-	N	--	N	N	--	Double	SRP	Sheet	EB	3000	195000	50	0.231	-	160	40	Epoxy	Monotonic	7.99	1	-	Substrate debonding	--
Valluzzi et al (2012)	UNICH-DL110-S-4	Clay Brick	Clay Brick	19.8	1.76	3.66	2.46	-	Unit	120	110	250	-	-	N	--	N	N	--	Double	SRP	Sheet	EB	3000	195000	50	0.231	-	160	40	Epoxy	Monotonic	8.49	1	-	Substrate debonding	--
Valluzzi et al (2012)	UNICH-DL110-S-5	Clay Brick	Clay Brick	19.8	1.76	3.66	2.46	-	Unit	120	110	250	-	-	N	--	N	N	--	Double	SRP	Sheet	EB	3000	195000	50	0.231	-	160	40	Epoxy	Monotonic	9.23	1	-	Substrate debonding	--
Valluzzi et al (2012)	UNINA-DL110-S-1	Clay Brick	Clay Brick	19.8	1.76	3.66	2.46	-	Unit	120	110	250	-	-	N	--	N	N	--	Double	SRP	Sheet	EB	3000	195000	50	0.231	-	160	40	Epoxy	Monotonic	6.26	1	-	Substrate debonding	--
Valluzzi et al (2012)	UNINA-DL110-S-2	Clay Brick	Clay Brick	19.8	1.76	3.66	2.46	-	Unit	120	110	250	-	-	N	--	N	N	--	Double	SRP	Sheet	EB	3000	195000	50	0.231	-	160	40	Epoxy	Monotonic	6.39	1	-	Substrate debonding	--
Valluzzi et al (2012)	UNINA-DL110-S-3	Clay Brick	Clay Brick	19.8	1.76	3.66	2.46	-	Unit	120	110	250	-	-	N	--	N	N	--	Double	SRP	Sheet	EB	3000	195000	50	0.231	-	160	40	Epoxy	Monotonic	6.66	1	-	Substrate debonding	--
Valluzzi et al (2012)	UNINA-DL110-S-4	Clay Brick	Clay Brick	19.8	1.76	3.66	2.46	-	Unit	120	110	250	-	-	N	--	N	N	--	Double	SRP	Sheet	EB	3000	195000	50	0.231	-	160	40	Epoxy	Monotonic	8.66	1	-	Substrate debonding	--
Valluzzi et al (2012)	UNINA-DL110-S-5	Clay Brick	Clay Brick	19.8	1.76	3.66	2.46	-	Unit	120	110	250	-	-	N	--	N	N	--	Double	SRP	Sheet	EB	3000	195000	50	0.231	-	160	40	Epoxy	Monotonic	10.2	1	-	Substrate debonding	--
Valluzzi et al (2012)	UNIRM2-DL110-S-1	Clay Brick	Clay Brick	19.8	1.76	3.66	2.46	-	Unit	120	110	250	-	-	N	--	N	N	--	Double	SRP	Sheet	EB	3000	195000	50	0.231	-	160	40	Epoxy	Monotonic	4.49	1	-	Substrate debonding	--
Valluzzi et al (2012)	UNIRM2-DL110-S-2	Clay Brick	Clay Brick	19.8	1.76	3.66	2.46	-	Unit	120	110	250	-	-	N	--	N	N	--	Double	SRP	Sheet	EB	3000	195000	50	0.231	-	160	40	Epoxy	Monotonic	6.09	1	-	Substrate debonding	--
Valluzzi et al (2012)	UNIRM2-DL110-S-3	Clay Brick	Clay Brick	19.8	1.76	3.66	2.46	-	Unit	120	110	250	-	-	N	--	N	N	--	Double	SRP	Sheet	EB	3000	195000	50	0.231	-	160	40	Epoxy	Monotonic	6.3	1	-	Substrate debonding	--
Valluzzi et al (2012)	UNIRM2-DL110-S-4	Clay Brick	Clay Brick	19.8	1.76	3.66	2.46	-	Unit	120	110	250	-	-	N	--	N	N	--	Double	SRP	Sheet	EB	3000	195000	50	0.231	-	160	40	Epoxy	Monotonic	6.35	1	-	Substrate debonding	--
Valluzzi et al (2012)	UNIRM2-DL110-S-5	Clay Brick	Clay Brick	19.8	1.76	3.66	2.46	-	Unit	120	110	250	-	-	N	--	N	N	--	Double	SRP	Sheet	EB	3000	195000	50	0.231	-	160	40	Epoxy	Monotonic	6.56	1	-	Substrate debonding	--
Capozucca (2013)	UHB1	Clay Brick	Clay Brick	15.4	-	-	1.64	-	Unit	120	-	-	-	-	N	--	N	N	--	Single	GFRP	Sheet	EB	1400	70000	50	0.12	-	250	0	Epoxy	Monotonic	3.7	1	-	Substrate debonding	--
Capozucca (2013)	UHB2	Clay Brick	Clay Brick	15.4	-	-	1.64	-	Unit	120	-	-	-	-	N	--	N	N	--	Single	GFRP	Sheet	EB	1400	70000	50	0.12	-	250	0	Epoxy	Monotonic	-	1	-	FRP rupture	--
Capozucca (2013)	UHB3	Clay Brick	Clay Brick	15.4	-	-	1.64	-	Unit	120	-	-	-	-	N	--	N	N	--	Single	GFRP	Sheet	EB	1400	70000	50	0.12	-	250	0	Epoxy	Monotonic	6.5	1	-	Substrate debonding	--
Capozucca (2013)	UHB4	Clay Brick	Clay Brick	15.4	-	-	1.64	-	Unit	120	-	-	-	-	N	--	N	N	--	Single	GFRP	Sheet	EB	1400	70000	50	0.12	-	250	0	Epoxy	Monotonic	6.5	1	-	Substrate debonding, FRP rupture	--
Capozucca (2013)	UHB5	Clay Brick	Clay Brick	15.4	-	-	1.64	-	Unit	120	-	-	-	-	N	--	N	N	--	Single	GFRP	Sheet	EB	1400	70000	50	0.12	-	250	0	Epoxy	Monotonic	5.7	1	-	Substrate debonding, FRP rupture	--
Capozucca (2013)	UHB6	Clay Brick	Clay Brick	15.4	-	-	1.64	-	Unit	120	-	-	-	-	N	--	N	N	--	Single	GFRP	Sheet	EB	1400	70000	50	0.12	-	250	0	Epoxy	Monotonic	7.5	1	-	Substrate debonding, FRP rupture	--
Capozucca (2013)	D||HB1a	Clay Brick	Clay Brick	15.4	-	-	1.64	-	Masonry	120	-	-	-	10	N	N	N	N	--	Single	GFRP	Sheet	EB	1400	70000	50	0.12	-	250	0	Epoxy	Monotonic	6.3	1	-	Substrate debonding, FRP rupture	--
Capozucca (2013)	D||HB1b	Clay Brick	Clay Brick	15.4	-	-	1.64	-	Masonry	120	-	-	-	10	N	N	N	N	--	Single	GFRP	Sheet	EB	1400	70000	50	0.12	-	250	0	Epoxy	Monotonic	5.6	1	-	Substrate debonding	--
Capozucca (2013)	D||HB2a	Clay Brick	Clay Brick	15.4	-	-	1.64	-	Masonry	120	-	-	-	10	N	N	N	N	--	Single	GFRP	Sheet	EB	1400	70000	50	0.12	-	250	0	Epoxy	Monotonic	5.9	1	-	Substrate debonding	--
Capozucca (2013)	D||HB2b	Clay Brick	Clay Brick	15.4	-	-	1.64	-	Masonry	120	-	-	-	10	N	N	N	N	--	Single	GFRP	Sheet	EB	1400	70000	50	0.12	-	250	0	Epoxy	Monotonic	5.88	1	-	Substrate debonding	--
Capozucca (2013)	D||HB2c	Clay Brick	Clay Brick	15.4	-	-	1.64	-	Masonry	120	-	-	-	10	N	N	N	N	--	Single	GFRP	Sheet	EB	1400	70000	50	0.12	-	250	0	Epoxy	Monotonic	-	1	-	FRP rupture	--
Capozucca (2013)	D||HB2d	Clay Brick	Clay Brick	15.4	-	-	1.64	-	Masonry	120	-	-	-	10	N	N	N	N	--	Single	GFRP	Sheet	EB	1400	70000	50	0.12	-	250	0	Epoxy	Monotonic	7.1	1	-	Substrate debonding	--
Capozucca (2013)	D\\HB2a	Clay Brick	Clay Brick	15.4	-	-	1.64	-	Masonry	120	-	-	-	10	N	N	N	N	Plate at 45 deg to bed joints	Single	GFRP	Sheet	EB	1400	70000	50	0.12	-	250	0	Epoxy	Monotonic	4.1	1	-	Substrate debonding	--
Capozucca (2013)	D\\HB2b	Clay Brick	Clay Brick	15.4	-	-	1.64	-	Masonry	120	-	-	-	10	N	N	N	N	Plate at 45 deg to bed joints	Single	GFRP	Sheet	EB	1400	70000	50	0.12	-	250	0	Epoxy	Monotonic	4.9	1	-	Substrate debonding	--
Capozucca (2013)	D\\HB3a	Clay Brick	Clay Brick	15.4	-	-	1.64	-	Masonry	120	-	-	-	10	N	N	N	N	Plate at 45 deg to bed joints	Single	GFRP	Sheet	EB	1400	70000	50	0.12	-	250	0	Epoxy	Monotonic	6.34	1	-	Substrate debonding	--
Capozucca (2013)	D\\HB3b	Clay Brick	Clay Brick	15.4	-	-	1.64	-	Masonry	120	-	-	-	10	N	N	N	N	Plate at 45 deg to bed joints	Single	GFRP	Sheet	EB	1400	70000	50	0.12	-	250	0	Epoxy	Monotonic	8.3	1	-	Substrate debonding	--
Carrara et al (2013)	A-1	Clay Brick	Clay Brick A	12.6	-	3.2	-	-	Unit	147	61	244	-	-	N	--	N	N	--	Single	CFRP	Sheet	EB	3000	63500	33.8	1.4	-	143	40	Epoxy	Monotonic	9.14	1	-	Substrate debonding	--
Carrara et al (2013)	A-3	Clay Brick	Clay Brick A	12.6	-	3.2	-	-	Unit	147	61	244	-	-	N	--	N	N	--	Single	CFRP	Sheet	EB	3000	63500	30.5	1.4	-	143	40	Epoxy	Monotonic	8.45	1	-	Substrate debonding	--
Carrara et al (2013)	B-1	Clay Brick	Clay Brick B	11.4	-	3.8	-	-	Unit	131	59	243	-	-	N	--	N	N	--	Single	CFRP	Sheet	EB	3000	63500	36.3	1.4	-	152	40	Epoxy	Monotonic	14.2	1	-	FRP rupture	--
Carrara et al (2013)	B-2	Clay Brick	Clay Brick B	11.4	-	3.8	-	-	Unit	131	59	243	-	-	N	--	N	N	--	Single	CFRP	Sheet	EB	3000	63500	37	1.4	-	152	40	Epoxy	Monotonic	8.22	1	-	Substrate debonding	--
Carrara et al (2013)	B-3	Clay Brick	Clay Brick B	11.4	-	3.8	-	-	Unit	131	59	243	-	-	N	--	N	N	--	Single	CFRP	Sheet	EB	3000	63500	37.9	1.4	-	152	40	Epoxy	Monotonic	9.01	1	-	Substrate debonding	--
Carrara et al (2013)	C-1	Clay Brick	Clay Brick C	17.2	-	3.4	-	-	Unit	140	59	240	-	-	N	--	N	N	--	Single	CFRP	Sheet	EB	3000	63500	29.7	1.4	-	145	40	Epoxy	Monotonic	5.09	1	-	Substrate debonding	--
Carrara et al (2013)	C-2	Clay Brick	Clay Brick C	17.2	-	3.4	-	-	Unit	140	59	240	-	-	N	--	N	N	--	Single	CFRP	Sheet	EB	3000	63500	37.9	1.4	-	145	40	Epoxy	Monotonic	7.12	1	-	Substrate debonding	--
Carrara et al (2013)	C-3	Clay Brick	Clay Brick C	17.2	-	3.4	-	-	Unit	140	59	240	-	-	N	--	N	N	--	Single	CFRP	Sheet	EB	3000	63500	30.2	1.4	-	145	40	Epoxy	Monotonic	4.55	1	-	Substrate debonding	--
Carrara et al (2013)	MA-1	Clay Brick	Clay Brick A	12.6	-	3.2	-	-	Masonry	138	88	258	57	10	N	N	N	N	--	Single	CFRP	Sheet	EB	3000	63500	31.2	1.4	-	144	40	Epoxy	Monotonic	9.9	1	-	FRP rupture	--
Carrara et al (2013)	MA-2	Clay Brick	Clay Brick A	12.6	-	3.2	-	-	Masonry	138	88	258	57	10	N	N	N	N	--	Single	CFRP	Sheet	EB	3000	63500	34.8	1.4	-	144	40	Epoxy	Monotonic	7.34	1	-	Substrate debonding	--
Carrara et al (2013)	MA-3	Clay Brick	Clay Brick A	12.6	-	3.2	-	-	Masonry	138	88	258	57	10	N	N	N	N	--	Single	CFRP	Sheet	EB	3000	63500	37.9	1.4	-	144	40	Epoxy	Monotonic	9.28	1	-	Substrate debonding	--
Carrara et al (2013)	MB-1	Clay Brick	Clay Brick B	11.4	-	3.8	-	-	Masonry	130	88	260	57.5	10	N	N	N	N	--	Single	CFRP	Sheet	EB	3000	63500	31.7	1.4	-	143	40	Epoxy	Monotonic	8.5	1	-	FRP rupture	--
Carrara et al (2013)	MB-2	Clay Brick	Clay Brick B	11.4	-	3.8	-	-	Masonry	130	88	260	57.5	10	N	N	N	N	--	Single	CFRP	Sheet	EB	3000	63500	34.2	1.4	-	143	40	Epoxy	Monotonic	9.89	1	-	Substrate debonding	--
Carrara et al (2013)	MB-3	Clay Brick	Clay Brick B	11.4	-	3.8	-	-	Masonry	130	88	260	57.5	10	N	N	N	N	--	Single	CFRP	Sheet	EB	3000	63500	35.3	1.4	-	143	40	Epoxy	Monotonic	6.32	1	-	Substrate debonding	--
Carrara et al (2013)	MC-1	Clay Brick	Clay Brick C	17.2	-	3.4	-	-	Masonry	143	89	257	56.75	10	N	N	N	N	--	Single	CFRP	Sheet	EB	3000	63500	30.7	1.4	-	145	40	Epoxy	Monotonic	9.84	1	-	Substrate debonding	--
Carrara et al (2013)	MC-2	Clay Brick	Clay Brick C	17.2	-	3.4	-	-	Masonry	143	89	257	56.75	10	N	N	N	N	--	Single	CFRP	Sheet	EB	3000	63500	34.1	1.4	-	145	40	Epoxy	Monotonic	7.21	1	-	Substrate debonding	--
Carrara et al (2013)	MC-3	Clay Brick	Clay Brick C	17.2	-	3.4	-	-	Masonry	143	89	257	56.75	10	N	N	N	N	--	Single	CFRP	Sheet	EB	3000	63500	35.3	1.4	-	145	40	Epoxy	Monotonic	7.56	1	-	Substrate debonding	--
Ghiassi et al (2013)	1	Clay Brick	Clay Brick	9.1	-	1.5	-	-	Unit	100	55	200	-	-	N	--	N	N	--	Single	GFRP	Sheet	EB	-	79600	50	0.48	-	150	40	Epoxy	Monotonic	9.2	1	-	Substrate debonding	--
Caggegi et al (2014)	T0_1	Clay Brick	Clay Brick	20.1	2.49	3.36	-	-	Unit	120	65	250	-	-	N	--	N	N	--	Single	CFRP	Sheet	EB	2500	230000	100	0.165	-	180	20	Epoxy	Monotonic	12.3	1	-	Substrate debonding	--
Caggegi et al (2014)	T0_3	Clay Brick	Clay Brick	20.1	2.49	3.36	-	-	Unit	120	65	250	-	-	N	--	N	N	--	Single	CFRP	Sheet	EB	2500	230000	100	0.165	-	180	20	Epoxy	Monotonic	10.1	1	-	Substrate debonding, Adhesive failure	--
Caggegi et al (2014)	T0_4	Clay Brick	Clay Brick	20.1	2.49	3.36	-	-	Unit	120	65	250	-	-	N	--	N	N	--	Single	CFRP	Sheet	EB	2500	230000	100	0.165	-	180	20	Epoxy	Monotonic	11.9	1	-	Substrate debonding	--
Caggegi et al (2014)	T0_5	Clay Brick	Clay Brick	20.1	2.49	3.36	-	-	Unit	120	65	250	-	-	N	--	N	N	--	Single	CFRP	Sheet	EB	2500	230000	100	0.165	-	180	20	Epoxy	Monotonic	14.7	1	-	Substrate debonding	--
Caggegi et al (2014)	T0_6	Clay Brick	Clay Brick	20.1	2.49	3.36	-	-	Unit	120	65	250	-	-	N	--	N	N	--	Single	CFRP	Sheet	EB	2500	230000	100	0.165	-	180	20	Epoxy	Monotonic	12.7	1	-	Substrate debonding	--
Dizhur et al (2014)	A1-4-15-(6/20)	Clay Brick	Clay Brick A	35.8	-	3.8	-	-	Masonry	230	110	430	75	10	N	N	N	N	--	Single	CFRP	Strip	NSM	2850	155000	1.2	-	15	320	0	Epoxy	Monotonic	37.2	1	-	Substrate debonding	--
Dizhur et al (2014)	A2-4-15-(6/20)	Clay Brick	Clay Brick A	35.8	-	3.8	-	-	Masonry	230	110	420	75	10	N	N	N	N	--	Single	CFRP	Strip	NSM	2850	155000	1.2	-	15	315	0	Epoxy	Monotonic	49.6	1	-	Substrate debonding	--
Dizhur et al (2014)	A3-4-15-(6/20)	Clay Brick	Clay Brick A	35.8	-	3.8	-	-	Masonry	230	110	425	75	10	N	N	N	N	--	Single	CFRP	Strip	NSM	2850	155000	1.2	-	15	325	0	Epoxy	Monotonic	50.6	1	-	Substrate debonding	--
Dizhur et al (2014)	A4-4-15×2-(6/20)	Clay Brick	Clay Brick A	35.8	-	3.8	-	-	Masonry	230	110	435	75	10	N	N	N	N	--	Single	CFRP	Strip	NSM	2850	155000	2.4	-	15	310	0	Epoxy	Monotonic	60.6	1	-	Substrate debonding	--
Dizhur et al (2014)	A5-4-15×2-(6/20)	Clay Brick	Clay Brick A	35.8	-	3.8	-	-	Masonry	230	110	420	75	10	N	N	N	N	--	Single	CFRP	Strip	NSM	2850	155000	2.4	-	15	315	0	Epoxy	Monotonic	65.2	1	-	Substrate debonding	--
Dizhur et al (2014)	B1-4-15-(6/20)	Clay Brick	Clay Brick B	17.1	-	2.6	-	-	Masonry	230	110	435	75	10	N	N	N	N	--	Single	CFRP	Strip	NSM	2850	155000	1.2	-	15	360	0	Epoxy	Monotonic	47.2	1	-	Substrate debonding	--
Dizhur et al (2014)	B2-4-15-(7/20)	Clay Brick	Clay Brick B	17.1	-	2.6	-	-	Masonry	230	110	450	75	10	N	N	N	N	--	Single	CFRP	Strip	NSM	2850	155000	1.2	-	15	340	0	Epoxy	Monotonic	40	1	-	Substrate debonding	--
Dizhur et al (2014)	B3-4-15-(6/20)	Clay Brick	Clay Brick B	17.1	-	2.6	-	-	Masonry	230	110	440	75	10	N	N	N	N	--	Single	CFRP	Strip	NSM	2850	155000	1.2	-	15	350	0	Epoxy	Monotonic	45.6	1	-	Adhesive failure	--
Dizhur et al (2014)	B4-4-15-(3/20)	Clay Brick	Clay Brick B	17.1	-	2.6	-	-	Masonry	230	110	450	75	10	N	N	N	N	--	Single	CFRP	Strip	NSM	2850	155000	1.2	-	15	350	0	Epoxy	Monotonic	35.1	1	-	Substrate debonding	--
Dizhur et al (2014)	B5-4-15-(9/20)	Clay Brick	Clay Brick B	17.1	-	2.6	-	-	Masonry	230	110	450	75	10	N	N	N	N	--	Single	CFRP	Strip	NSM	2850	155000	1.2	-	15	360	0	Epoxy	Monotonic	43.1	1	-	Adhesive failure	--
Dizhur et al (2014)	B6-4-15-(12/20)	Clay Brick	Clay Brick B	17.1	-	2.6	-	-	Masonry	230	110	435	75	10	N	N	N	N	--	Single	CFRP	Strip	NSM	2850	155000	1.2	-	15	350	0	Epoxy	Monotonic	35.7	1	-	Substrate debonding	--
Dizhur et al (2014)	B7-4-10-(6/15)	Clay Brick	Clay Brick B	17.1	-	2.6	-	-	Masonry	230	110	445	75	10	N	N	N	N	--	Single	CFRP	Strip	NSM	2850	155000	1.2	-	10	350	0	Epoxy	Monotonic	23.3	1	-	Substrate debonding	--
Dizhur et al (2014)	B8-4-10-(6/15)	Clay Brick	Clay Brick B	17.1	-	2.6	-	-	Masonry	230	110	445	75	10	N	N	N	N	--	Single	CFRP	Strip	NSM	2850	155000	1.2	-	10	350	0	Epoxy	Monotonic	26.6	1	-	Substrate debonding	--
Dizhur et al (2014)	B9-4-20-(7/25)	Clay Brick	Clay Brick B	17.1	-	2.6	-	-	Masonry	230	110	450	75	10	N	N	N	N	--	Single	CFRP	Strip	NSM	2850	155000	1.2	-	20	360	0	Epoxy	Monotonic	41.9	1	-	Substrate debonding	--
Dizhur et al (2014)	B10-4-25-(6/30)	Clay Brick	Clay Brick B	17.1	-	2.6	-	-	Masonry	230	110	445	75	10	N	N	N	N	--	Single	CFRP	Strip	NSM	2850	155000	1.2	-	25	380	0	Epoxy	Monotonic	49.8	1	-	Substrate debonding	--
Dizhur et al (2014)	B11-4-30-(6/25)	Clay Brick	Clay Brick B	17.1	-	2.6	-	-	Masonry	230	110	450	75	10	N	N	N	N	--	Single	CFRP	Strip	NSM	2850	155000	1.2	-	30	360	0	Epoxy	Monotonic	37.3	1	-	Adhesive failure	--
Dizhur et al (2014)	B12-4-15-(6/25)	Clay Brick	Clay Brick B	17.1	-	2.6	-	-	Masonry	230	110	435	75	10	N	N	N	N	--	Single	CFRP	Strip	NSM	2850	155000	1.2	-	15	350	0	Epoxy	Monotonic	46.3	1	-	Adhesive failure	--
Dizhur et al (2014)	B13-4-15-(6/30)	Clay Brick	Clay Brick B	17.1	-	2.6	-	-	Masonry	230	110	450	75	10	N	N	N	N	--	Single	CFRP	Strip	NSM	2850	155000	1.2	-	15	360	0	Epoxy	Monotonic	32.9	1	-	Substrate debonding	--
Dizhur et al (2014)	B14-4-15-(6/35)	Clay Brick	Clay Brick B	17.1	-	2.6	-	-	Masonry	230	110	450	75	10	N	N	N	N	--	Single	CFRP	Strip	NSM	2850	155000	1.2	-	15	360	0	Epoxy	Monotonic	35.5	1	-	Substrate debonding	--
Dizhur et al (2014)	B15-4-15×2-(7/20)	Clay Brick	Clay Brick B	17.1	-	2.6	-	-	Masonry	230	110	440	75	10	N	N	N	N	--	Single	CFRP	Strip	NSM	2850	155000	2.4	-	15	360	0	Epoxy	Monotonic	53.4	1	-	Substrate debonding	--
Dizhur et al (2014)	B16-5-15-(6/20)	Clay Brick	Clay Brick B	17.1	-	2.6	-	-	Masonry	230	110	450	75	10	N	N	N	N	--	Single	CFRP	Strip	NSM	2850	155000	1.2	-	15	450	0	Epoxy	Monotonic	34.5	1	-	Substrate debonding	--
Dizhur et al (2014)	B17-4-15-(6/25)	Clay Brick	Clay Brick B	17.1	-	2.6	-	-	Masonry	230	110	435	75	10	N	N	N	N	--	Single	CFRP	Strip	NSM	2850	155000	1.2	-	15	350	0	Epoxy	Monotonic	24.9	1	-	Substrate debonding	--
Dizhur et al (2014)	B18-4-30-(6/35)	Clay Brick	Clay Brick B	17.1	-	2.6	-	-	Masonry	230	110	430	75	10	N	N	N	N	--	Single	CFRP	Strip	NSM	2850	155000	1.2	-	30	360	0	Epoxy	Monotonic	44.7	1	-	Substrate debonding	--
Dizhur et al (2014)	B19-3-15-(6/20)	Clay Brick	Clay Brick B	17.1	-	2.6	-	-	Masonry	230	110	265	75	10	N	N	N	N	--	Single	CFRP	Strip	NSM	2850	155000	1.2	-	15	265	0	Epoxy	Monotonic	38.6	1	-	Substrate debonding	--
Dizhur et al (2014)	B20-3-30-(6/20)	Clay Brick	Clay Brick B	17.1	-	2.6	-	-	Masonry	230	110	260	75	10	N	N	N	N	--	Single	CFRP	Strip	NSM	2850	155000	1.2	-	10	260	0	Epoxy	Monotonic	25.2	1	-	Substrate debonding	--
Dizhur et al (2014)	B21-2-15-(6/20)	Clay Brick	Clay Brick B	17.1	-	2.6	-	-	Masonry	230	110	170	75	10	N	N	N	N	--	Single	CFRP	Strip	NSM	2850	155000	1.2	-	15	180	0	Epoxy	Monotonic	34.9	1	-	Substrate debonding	--
Dizhur et al (2014)	B22-1-20-(6/20)	Clay Brick	Clay Brick B	17.1	-	2.6	-	-	Masonry	230	110	80	75	10	N	N	N	N	--	Single	CFRP	Strip	NSM	2850	155000	1.2	-	20	80	0	Epoxy	Monotonic	17.8	1	-	Substrate debonding	--
Dizhur et al (2014)	C1-4-10-(6/15)	Clay Brick	Clay Brick C	21.5	-	3.4	-	-	Masonry	230	110	390	75	10	N	N	N	N	--	Single	CFRP	Strip	NSM	2850	155000	1.2	-	10	310	0	Epoxy	Monotonic	33	1	-	Adhesive failure	--
Dizhur et al (2014)	C2-4-25-(6/30)	Clay Brick	Clay Brick C	21.5	-	3.4	-	-	Masonry	230	110	390	75	10	N	N	N	N	--	Single	CFRP	Strip	NSM	2850	155000	1.2	-	25	310	0	Epoxy	Monotonic	60.4	1	-	Substrate debonding	--
Dizhur et al (2014)	C3-4-15-(6/20)	Clay Brick	Clay Brick C	21.5	-	3.4	-	-	Masonry	230	110	390	75	10	N	N	N	N	--	Single	CFRP	Strip	NSM	2850	155000	1.2	-	15	310	0	Epoxy	Monotonic	46.1	1	-	FRP rupture	--
Dizhur et al (2014)	C4-4-15-(6/20)	Clay Brick	Clay Brick C	21.5	-	3.4	-	-	Masonry	230	110	390	75	10	N	N	N	N	--	Single	CFRP	Strip	NSM	2850	155000	1.2	-	15	310	0	Epoxy	Monotonic	48.2	1	-	Adhesive failure	--
Dizhur et al (2014)	C5-4-15-(6/20)	Clay Brick	Clay Brick C	21.5	-	3.4	-	-	Masonry	230	110	390	75	10	N	N	N	N	--	Single	CFRP	Strip	NSM	2850	155000	1.2	-	15	310	0	Epoxy	Monotonic	43.3	1	-	Substrate debonding	--
Dizhur et al (2014)	C6-4-15×2-(6/20)	Clay Brick	Clay Brick C	21.5	-	3.4	-	-	Masonry	230	110	390	75	10	N	N	N	N	--	Single	CFRP	Strip	NSM	2850	155000	2.4	-	15	310	0	Epoxy	Monotonic	48.5	1	-	Substrate debonding	--
Dizhur et al (2014)	D1-4-15-(6/20)	Clay Brick	Clay Brick D	16	-	2.5	-	-	Masonry	230	110	455	75	10	N	N	N	N	--	Single	CFRP	Strip	NSM	2850	155000	1.2	-	15	350	0	Epoxy	Monotonic	39	1	-	Adhesive failure	--
Dizhur et al (2014)	D2-4-15-(7/20)	Clay Brick	Clay Brick D	16	-	2.5	-	-	Masonry	230	110	460	75	10	N	N	N	N	--	Single	CFRP	Strip	NSM	2850	155000	1.2	-	15	350	0	Epoxy	Monotonic	34.1	1	-	Substrate debonding	--
Dizhur et al (2014)	E1-4-15-(6/20)	Clay Brick	Clay Brick E	15.7	-	1.9	-	-	Masonry	230	110	420	75	10	N	N	N	N	--	Single	CFRP	Strip	NSM	2850	155000	1.2	-	15	330	0	Epoxy	Monotonic	28.4	1	-	Substrate debonding	--
Dizhur et al (2014)	E2-4-15-(6/20)	Clay Brick	Clay Brick E	15.7	-	1.9	-	-	Masonry	230	110	425	75	10	N	N	N	N	--	Single	CFRP	Strip	NSM	2850	155000	1.2	-	15	330	0	Epoxy	Monotonic	26.8	1	-	Adhesive failure	--
Dizhur et al (2014)	F1-4-15-(6/20)	Clay Brick	Clay Brick F	8.9	-	1.2	-	-	Masonry	230	110	415	75	10	N	N	N	N	--	Single	CFRP	Strip	NSM	2850	155000	1.2	-	15	330	0	Epoxy	Monotonic	20.8	1	-	Substrate debonding	--
Dizhur et al (2014)	F2-4-15-(6/20)	Clay Brick	Clay Brick F	8.9	-	1.2	-	-	Masonry	230	110	420	75	10	N	N	N	N	--	Single	CFRP	Strip	NSM	2850	155000	1.2	-	15	330	0	Epoxy	Monotonic	19.7	1	-	Substrate debonding	--
Fagone et al (2014)	F0_1	Clay Brick	Clay Brick	20.1	2.49	3.36	-	-	Unit	120	65	250	-	-	N	--	N	N	--	Single	CFRP	Sheet	EB	2500	230000	100	0.165	-	180	20	Epoxy	Monotonic	14.9	1	-	Substrate debonding	--
Fagone et al (2014)	F0_2	Clay Brick	Clay Brick	20.1	2.49	3.36	-	-	Unit	120	65	250	-	-	N	--	N	N	--	Single	CFRP	Sheet	EB	2500	230000	100	0.165	-	180	20	Epoxy	Monotonic	13.1	1	-	Substrate debonding	--
Fagone et al (2014)	F0_3	Clay Brick	Clay Brick	20.1	2.49	3.36	-	-	Unit	120	65	250	-	-	N	--	N	N	--	Single	CFRP	Sheet	EB	2500	230000	100	0.165	-	180	20	Epoxy	Monotonic	12.5	1	-	Substrate debonding	--
Fagone et al (2014)	F0_4	Clay Brick	Clay Brick	20.1	2.49	3.36	-	-	Unit	120	65	250	-	-	N	--	N	N	--	Single	CFRP	Sheet	EB	2500	230000	100	0.165	-	180	20	Epoxy	Monotonic	13.3	1	-	Substrate debonding, Adhesive failure	--
Fagone et al (2014)	F0_5	Clay Brick	Clay Brick	20.1	2.49	3.36	-	-	Unit	120	65	250	-	-	N	--	N	N	--	Single	CFRP	Sheet	EB	2500	230000	100	0.165	-	180	20	Epoxy	Monotonic	13.4	1	-	Substrate debonding, Adhesive failure	--
Fagone et al (2014)	F0_6	Clay Brick	Clay Brick	20.1	2.49	3.36	-	-	Unit	120	65	250	-	-	N	--	N	N	--	Single	CFRP	Sheet	EB	2500	230000	100	0.165	-	180	20	Epoxy	Monotonic	14.2	1	-	Substrate debonding	--
Ghiassi et al (2014)	HT1	Clay Brick	Clay Brick	14.2	-	1.6	-	-	Unit	100	55	200	-	-	N	--	N	N	--	Single	GFRP	Sheet	EB	1210	79000	50	0.48	-	150	40	Epoxy	Monotonic	8.5	1	-	Substrate debonding	--
Ghiassi et al (2014)	FT1	Clay Brick	Clay Brick	14.2	-	1.6	-	-	Unit	100	55	200	-	-	N	--	N	N	--	Single	GFRP	Sheet	EB	1170	73300	50	0.48	-	150	40	Epoxy	Monotonic	8.2	1	-	Substrate debonding	--
Kwiecien (2014)	G1 - Polyurethane	Clay Brick	Clay Brick	19.8	1.76	3.66	2.46	-	Unit	120	55	250	-	-	N	--	N	Y	--	Single	GFRP	Sheet	EB	1310	84300	50	0.12	-	160	unknown	Polyurethane	Monotonic	2.87	1	-	FRP rupture	--
Kwiecien (2014)	G2 - Polyurethane	Clay Brick	Clay Brick	19.8	1.76	3.66	2.46	-	Unit	120	55	250	-	-	N	--	N	Y	--	Single	GFRP	Sheet	EB	1310	84300	50	0.12	-	160	unknown	Polyurethane	Monotonic	6.29	1	-	FRP rupture	--
Kwiecien (2014)	G3 - Polyurethane	Clay Brick	Clay Brick	19.8	1.76	3.66	2.46	-	Unit	120	55	250	-	-	N	--	N	Y	--	Single	GFRP	Sheet	EB	1310	84300	50	0.12	-	160	unknown	Polyurethane	Monotonic	4.83	1	-	FRP rupture	--
Kwiecien (2014)	G4 - Polyurethane	Clay Brick	Clay Brick	19.8	1.76	3.66	2.46	-	Unit	120	55	250	-	-	N	--	N	Y	--	Single	GFRP	Sheet	EB	1310	84300	50	0.12	-	160	unknown	Polyurethane	Monotonic	6.57	1	-	FRP rupture	--
Kwiecien (2014)	G5 - Polyurethane	Clay Brick	Clay Brick	19.8	1.76	3.66	2.46	-	Unit	120	55	250	-	-	N	--	N	Y	--	Single	GFRP	Sheet	EB	1310	84300	50	0.12	-	160	unknown	Polyurethane	Monotonic	5.92	1	-	FRP rupture	--
Kwiecien (2014)	B1 - Polyurethane	Clay Brick	Clay Brick	19.8	1.76	3.66	2.46	-	Unit	120	55	250	-	-	N	--	N	Y	--	Single	BFRP	Sheet	EB	1670	88400	50	0.14	-	160	unknown	Polyurethane	Monotonic	4.48	1	-	FRP rupture	--
Kwiecien (2014)	B2 - Polyurethane	Clay Brick	Clay Brick	19.8	1.76	3.66	2.46	-	Unit	120	55	250	-	-	N	--	N	Y	--	Single	BFRP	Sheet	EB	1670	88400	50	0.14	-	160	unknown	Polyurethane	Monotonic	8.27	1	-	FRP rupture	--
Kwiecien (2014)	B3 - Polyurethane	Clay Brick	Clay Brick	19.8	1.76	3.66	2.46	-	Unit	120	55	250	-	-	N	--	N	Y	--	Single	BFRP	Sheet	EB	1670	88400	50	0.14	-	160	unknown	Polyurethane	Monotonic	6	1	-	FRP rupture	--
Kwiecien (2014)	B4 - Polyurethane	Clay Brick	Clay Brick	19.8	1.76	3.66	2.46	-	Unit	120	55	250	-	-	N	--	N	Y	--	Single	BFRP	Sheet	EB	1670	88400	50	0.14	-	160	unknown	Polyurethane	Monotonic	6.33	1	-	FRP rupture	--
Kwiecien (2014)	B5 - Polyurethane	Clay Brick	Clay Brick	19.8	1.76	3.66	2.46	-	Unit	120	55	250	-	-	N	--	N	Y	--	Single	BFRP	Sheet	EB	1670	88400	50	0.14	-	160	unknown	Polyurethane	Monotonic	2.88	1	-	FRP rupture	--
Kwiecien (2014)	C1 - Polyurethane	Clay Brick	Clay Brick	19.8	1.76	3.66	2.46	-	Unit	120	55	250	-	-	N	--	N	Y	--	Single	CFRP	Sheet	EB	2740	234000	50	0.17	-	160	unknown	Polyurethane	Monotonic	8.6	1	-	FRP rupture	--
Kwiecien (2014)	C2 - Polyurethane	Clay Brick	Clay Brick	19.8	1.76	3.66	2.46	-	Unit	120	55	250	-	-	N	--	N	Y	--	Single	CFRP	Sheet	EB	2740	234000	50	0.17	-	160	unknown	Polyurethane	Monotonic	8.81	1	-	Substrate debonding	--
Kwiecien (2014)	C3 - Polyurethane	Clay Brick	Clay Brick	19.8	1.76	3.66	2.46	-	Unit	120	55	250	-	-	N	--	N	Y	--	Single	CFRP	Sheet	EB	2740	234000	50	0.17	-	160	unknown	Polyurethane	Monotonic	9.48	1	-	Substrate debonding	--
Kwiecien (2014)	C4 - Polyurethane	Clay Brick	Clay Brick	19.8	1.76	3.66	2.46	-	Unit	120	55	250	-	-	N	--	N	Y	--	Single	CFRP	Sheet	EB	2740	234000	50	0.17	-	160	unknown	Polyurethane	Monotonic	8.57	1	-	Prism failure (unspecified mode)	--
Kwiecien (2014)	C5 - Polyurethane	Clay Brick	Clay Brick	19.8	1.76	3.66	2.46	-	Unit	120	55	250	-	-	N	--	N	Y	--	Single	CFRP	Sheet	EB	2740	234000	50	0.17	-	160	unknown	Polyurethane	Monotonic	9.38	1	-	Substrate debonding	--
Kwiecien (2014)	S1 - Polyurethane	Clay Brick	Clay Brick	19.8	1.76	3.66	2.46	-	Unit	120	55	250	-	-	N	--	N	Y	--	Single	SRP	Sheet	EB	3000	195000	50	0.231	-	160	unknown	Polyurethane	Monotonic	16.9	1	-	Substrate debonding	--
Kwiecien (2014)	S2 - Polyurethane	Clay Brick	Clay Brick	19.8	1.76	3.66	2.46	-	Unit	120	55	250	-	-	N	--	N	Y	--	Single	SRP	Sheet	EB	3000	195000	50	0.231	-	160	unknown	Polyurethane	Monotonic	15.1	1	-	Substrate debonding	--
Kwiecien (2014)	S3 - Polyurethane	Clay Brick	Clay Brick	19.8	1.76	3.66	2.46	-	Unit	120	55	250	-	-	N	--	N	Y	--	Single	SRP	Sheet	EB	3000	195000	50	0.231	-	160	unknown	Polyurethane	Monotonic	15.7	1	-	Substrate debonding	--
Kwiecien (2014)	S4 - Polyurethane	Clay Brick	Clay Brick	19.8	1.76	3.66	2.46	-	Unit	120	55	250	-	-	N	--	N	Y	--	Single	SRP	Sheet	EB	3000	195000	50	0.231	-	160	unknown	Polyurethane	Monotonic	12.1	1	-	Substrate debonding	--
Kwiecien (2014)	S5 - Polyurethane	Clay Brick	Clay Brick	19.8	1.76	3.66	2.46	-	Unit	120	55	250	-	-	N	--	N	Y	--	Single	SRP	Sheet	EB	3000	195000	50	0.231	-	160	unknown	Polyurethane	Monotonic	13.1	1	-	Substrate debonding	--
Maljaee et al (2014)	A1	Clay Brick	Clay Brick	16.7	-	-	-	-	Unit	100	50	200	-	-	N	--	N	N	--	Single	CFRP	Strip	NSM	1650	165000	1.4	-	10	30	40	Epoxy	Monotonic	5.6	1	-	Substrate debonding	--
Maljaee et al (2014)	A2	Clay Brick	Clay Brick	16.7	-	-	-	-	Unit	100	50	200	-	-	N	--	N	N	--	Single	CFRP	Strip	NSM	1650	165000	1.4	-	10	30	40	Epoxy	Monotonic	5.8	1	-	Substrate debonding	--
Maljaee et al (2014)	A3	Clay Brick	Clay Brick	16.7	-	-	-	-	Unit	100	50	200	-	-	N	--	N	N	--	Single	CFRP	Strip	NSM	1650	165000	1.4	-	10	30	40	Epoxy	Monotonic	6.6	1	-	Substrate debonding	--
Maljaee et al (2014)	A4	Clay Brick	Clay Brick	16.7	-	-	-	-	Unit	100	50	200	-	-	N	--	N	N	--	Single	CFRP	Strip	NSM	1650	165000	1.4	-	10	30	40	Epoxy	Monotonic	6.3	1	-	Substrate debonding	--
Maljaee et al (2014)	A5	Clay Brick	Clay Brick	16.7	-	-	-	-	Unit	100	50	200	-	-	N	--	N	N	--	Single	CFRP	Strip	NSM	1650	165000	1.4	-	10	30	40	Epoxy	Monotonic	6.6	1	-	Substrate debonding	--
Maljaee et al (2014)	B1	Clay Brick	Clay Brick	16.7	-	-	-	-	Unit	100	50	200	-	-	N	--	N	N	--	Single	CFRP	Strip	NSM	1650	165000	1.4	-	10	60	40	Epoxy	Monotonic	9	1	-	Substrate debonding	--
Maljaee et al (2014)	B2	Clay Brick	Clay Brick	16.7	-	-	-	-	Unit	100	50	200	-	-	N	--	N	N	--	Single	CFRP	Strip	NSM	1650	165000	1.4	-	10	60	40	Epoxy	Monotonic	9.6	1	-	Substrate debonding	--
Maljaee et al (2014)	B3	Clay Brick	Clay Brick	16.7	-	-	-	-	Unit	100	50	200	-	-	N	--	N	N	--	Single	CFRP	Strip	NSM	1650	165000	1.4	-	10	60	40	Epoxy	Monotonic	11.8	1	-	Substrate debonding	--
Maljaee et al (2014)	B4	Clay Brick	Clay Brick	16.7	-	-	-	-	Unit	100	50	200	-	-	N	--	N	N	--	Single	CFRP	Strip	NSM	1650	165000	1.4	-	10	60	40	Epoxy	Monotonic	10.1	1	-	Substrate debonding	--
Maljaee et al (2014)	B5	Clay Brick	Clay Brick	16.7	-	-	-	-	Unit	100	50	200	-	-	N	--	N	N	--	Single	CFRP	Strip	NSM	1650	165000	1.4	-	10	60	40	Epoxy	Monotonic	8.5	1	-	Substrate debonding	--
Maljaee et al (2014)	C1	Clay Brick	Clay Brick	16.7	-	-	-	-	Unit	100	50	200	-	-	N	--	N	N	--	Single	CFRP	Strip	NSM	1650	165000	1.4	-	10	90	40	Epoxy	Monotonic	11.1	1	-	Substrate debonding	--
Maljaee et al (2014)	C2	Clay Brick	Clay Brick	16.7	-	-	-	-	Unit	100	50	200	-	-	N	--	N	N	--	Single	CFRP	Strip	NSM	1650	165000	1.4	-	10	90	40	Epoxy	Monotonic	13.7	1	-	Substrate debonding	--
Maljaee et al (2014)	C3	Clay Brick	Clay Brick	16.7	-	-	-	-	Unit	100	50	200	-	-	N	--	N	N	--	Single	CFRP	Strip	NSM	1650	165000	1.4	-	10	90	40	Epoxy	Monotonic	10.2	1	-	Substrate debonding	--
Maljaee et al (2014)	C4	Clay Brick	Clay Brick	16.7	-	-	-	-	Unit	100	50	200	-	-	N	--	N	N	--	Single	CFRP	Strip	NSM	1650	165000	1.4	-	10	90	40	Epoxy	Monotonic	14.1	1	-	Substrate debonding	--
Maljaee et al (2014)	C5	Clay Brick	Clay Brick	16.7	-	-	-	-	Unit	100	50	200	-	-	N	--	N	N	--	Single	CFRP	Strip	NSM	1650	165000	1.4	-	10	90	40	Epoxy	Monotonic	12.3	1	-	Substrate debonding	--
Barbieri et al (2015)	Test 1	Clay Brick	Clay Brick	14	-	-	-	-	Masonry	250	120	265	55	20	N	N	N	N	--	Single	CFRP	Sheet	EB	4800	215000	50	0.1	-	50	78	Epoxy	Monotonic	5.8	1	-	Substrate debonding	--
Barbieri et al (2015)	Test 2	Clay Brick	Clay Brick	14	-	-	-	-	Masonry	250	120	265	55	20	N	N	N	N	--	Single	CFRP	Sheet	EB	4800	215000	50	0.1	-	100	75	Epoxy	Monotonic	11.4	1	-	Substrate debonding	--
Barbieri et al (2015)	Test 3	Clay Brick	Clay Brick	14	-	-	-	-	Masonry	250	120	265	55	20	N	N	N	N	--	Single	CFRP	Sheet	EB	4800	215000	50	0.1	-	150	40	Epoxy	Monotonic	13.6	1	-	Substrate debonding	--
Carozzi et al (2015)	S1-50-30-1	Clay Brick	Clay Brick 1	68.9	-	-	6.24	-	Unit	120	55	250	-	-	N	--	N	N	--	Double	CFRP	Sheet	EB	1600	240000	30	0.17	-	50	10	Epoxy	Monotonic	5.15	1	-	Adhesive failure	--
Carozzi et al (2015)	S1-50-30-2	Clay Brick	Clay Brick 1	68.9	-	-	6.24	-	Unit	120	55	250	-	-	N	--	N	N	--	Double	CFRP	Sheet	EB	1600	240000	30	0.17	-	50	10	Epoxy	Monotonic	4.97	1	-	Adhesive failure	--
Carozzi et al (2015)	S1-50-60-1	Clay Brick	Clay Brick 1	68.9	-	-	6.24	-	Unit	120	55	250	-	-	N	--	N	N	--	Double	CFRP	Sheet	EB	1600	240000	60	0.17	-	50	10	Epoxy	Monotonic	12.8	1	-	Substrate debonding	--
Carozzi et al (2015)	S1-50-60-2	Clay Brick	Clay Brick 1	68.9	-	-	6.24	-	Unit	120	55	250	-	-	N	--	N	N	--	Double	CFRP	Sheet	EB	1600	240000	60	0.17	-	50	10	Epoxy	Monotonic	8.42	1	-	Substrate debonding	--
Carozzi et al (2015)	S1-100-30-1	Clay Brick	Clay Brick 1	68.9	-	-	6.24	-	Unit	120	55	250	-	-	N	--	N	N	--	Double	CFRP	Sheet	EB	1600	240000	30	0.17	-	100	10	Epoxy	Monotonic	8.62	1	-	Substrate debonding	--
Carozzi et al (2015)	S1-100-30-2	Clay Brick	Clay Brick 1	68.9	-	-	6.24	-	Unit	120	55	250	-	-	N	--	N	N	--	Double	CFRP	Sheet	EB	1600	240000	30	0.17	-	100	10	Epoxy	Monotonic	6.71	1	-	Substrate debonding	--
Carozzi et al (2015)	S1-100-40-1	Clay Brick	Clay Brick 1	68.9	-	-	6.24	-	Unit	120	55	250	-	-	N	--	N	N	--	Double	CFRP	Sheet	EB	1600	240000	40	0.17	-	100	10	Epoxy	Monotonic	7	1	-	Substrate debonding	--
Carozzi et al (2015)	S1-100-40-2	Clay Brick	Clay Brick 1	68.9	-	-	6.24	-	Unit	120	55	250	-	-	N	--	N	N	--	Double	CFRP	Sheet	EB	1600	240000	40	0.17	-	100	10	Epoxy	Monotonic	5.95	1	-	Substrate debonding	--
Carozzi et al (2015)	S1-100-50-1	Clay Brick	Clay Brick 1	68.9	-	-	6.24	-	Unit	120	55	250	-	-	N	--	N	N	--	Double	CFRP	Sheet	EB	1600	240000	50	0.17	-	100	10	Epoxy	Monotonic	11.5	1	-	Substrate debonding	--
Carozzi et al (2015)	S1-100-50-2	Clay Brick	Clay Brick 1	68.9	-	-	6.24	-	Unit	120	55	250	-	-	N	--	N	N	--	Double	CFRP	Sheet	EB	1600	240000	50	0.17	-	100	10	Epoxy	Monotonic	9.55	1	-	Substrate debonding	--
Carozzi et al (2015)	S1-100-50-3	Clay Brick	Clay Brick 1	68.9	-	-	6.24	-	Unit	120	55	250	-	-	N	--	N	N	--	Double	CFRP	Sheet	EB	1600	240000	50	0.17	-	100	10	Epoxy	Monotonic	10.7	1	-	Substrate debonding	--
Carozzi et al (2015)	S1-100-60-1	Clay Brick	Clay Brick 1	68.9	-	-	6.24	-	Unit	120	55	250	-	-	N	--	N	N	--	Double	CFRP	Sheet	EB	1600	240000	60	0.17	-	100	10	Epoxy	Monotonic	16.2	1	-	Substrate debonding	--
Carozzi et al (2015)	S1-100-60-2	Clay Brick	Clay Brick 1	68.9	-	-	6.24	-	Unit	120	55	250	-	-	N	--	N	N	--	Double	CFRP	Sheet	EB	1600	240000	60	0.17	-	100	10	Epoxy	Monotonic	11.9	1	-	Substrate debonding	--
Carozzi et al (2015)	S2-150-50-1	Clay Brick	Clay Brick 2	30.3	-	-	-	-	Unit	120	55	250	-	-	N	--	N	N	--	Double	CFRP	Sheet	EB	1600	240000	50	0.17	-	150	10	Epoxy	Monotonic	7.51	1	-	Substrate debonding	--
Carozzi et al (2015)	S2-150-50-2	Clay Brick	Clay Brick 2	30.3	-	-	-	-	Unit	120	55	250	-	-	N	--	N	N	--	Double	CFRP	Sheet	EB	1600	240000	50	0.17	-	150	10	Epoxy	Monotonic	7.75	1	-	Substrate debonding	--
Carozzi et al (2015)	S2-150-50-3	Clay Brick	Clay Brick 2	30.3	-	-	-	-	Unit	120	55	250	-	-	N	--	N	N	--	Double	CFRP	Sheet	EB	1600	240000	50	0.17	-	150	10	Epoxy	Monotonic	5.89	1	-	Substrate debonding	--
Carozzi et al (2015)	S1-150-60-1	Clay Brick	Clay Brick 1	68.9	-	-	6.24	-	Unit	120	55	250	-	-	N	--	N	N	--	Double	CFRP	Sheet	EB	1600	240000	60	0.17	-	150	10	Epoxy	Monotonic	10.5	1	-	Substrate debonding	--
Carozzi et al (2015)	S1-150-60-2	Clay Brick	Clay Brick 1	68.9	-	-	6.24	-	Unit	120	55	250	-	-	N	--	N	N	--	Double	CFRP	Sheet	EB	1600	240000	60	0.17	-	150	10	Epoxy	Monotonic	10.2	1	-	Substrate debonding	--
Carozzi et al (2015)	S1-150-60-3	Clay Brick	Clay Brick 1	68.9	-	-	6.24	-	Unit	120	55	250	-	-	N	--	N	N	--	Double	CFRP	Sheet	EB	1600	240000	60	0.17	-	150	10	Epoxy	Monotonic	10.5	1	-	Substrate debonding	--
Carozzi et al (2015)	S1-150-60-4	Clay Brick	Clay Brick 1	68.9	-	-	6.24	-	Unit	120	55	250	-	-	N	--	N	N	--	Double	CFRP	Sheet	EB	1600	240000	60	0.17	-	150	10	Epoxy	Monotonic	9.97	1	-	Substrate debonding	--
Carozzi et al (2015)	S1-150-60-5	Clay Brick	Clay Brick 1	68.9	-	-	6.24	-	Unit	120	55	250	-	-	N	--	N	N	--	Double	CFRP	Sheet	EB	1600	240000	60	0.17	-	150	10	Epoxy	Monotonic	10.8	1	-	Substrate debonding	--
Carozzi et al (2015)	S1-150-60-6	Clay Brick	Clay Brick 1	68.9	-	-	6.24	-	Unit	120	55	250	-	-	N	--	N	N	--	Double	CFRP	Sheet	EB	1600	240000	60	0.17	-	150	10	Epoxy	Monotonic	10.7	1	-	Substrate debonding	--
Carozzi et al (2015)	S1-150-60-7	Clay Brick	Clay Brick 1	68.9	-	-	6.24	-	Unit	120	55	250	-	-	N	--	N	N	--	Double	CFRP	Sheet	EB	1600	240000	60	0.17	-	150	10	Epoxy	Monotonic	9.84	1	-	Substrate debonding	--
Carozzi et al (2015)	S1-150-60-8	Clay Brick	Clay Brick 1	68.9	-	-	6.24	-	Unit	120	55	250	-	-	N	--	N	N	--	Double	CFRP	Sheet	EB	1600	240000	60	0.17	-	150	10	Epoxy	Monotonic	12	1	-	Substrate debonding	--
Carozzi et al (2015)	S2-180-50-1	Clay Brick	Clay Brick 2	30.3	-	-	-	-	Unit	120	55	250	-	-	N	--	N	N	--	Double	CFRP	Sheet	EB	1600	240000	50	0.17	-	180	10	Epoxy	Monotonic	7.39	1	-	Substrate debonding	--
Carozzi et al (2015)	S2-180-50-2	Clay Brick	Clay Brick 2	30.3	-	-	-	-	Unit	120	55	250	-	-	N	--	N	N	--	Double	CFRP	Sheet	EB	1600	240000	50	0.17	-	180	10	Epoxy	Monotonic	5.61	1	-	Substrate debonding	--
Carozzi et al (2015)	S2-200-50-1	Clay Brick	Clay Brick 2	30.3	-	-	-	-	Unit	120	55	250	-	-	N	--	N	N	--	Double	CFRP	Sheet	EB	1600	240000	50	0.17	-	200	10	Epoxy	Monotonic	5.6	1	-	Substrate debonding	--
Carozzi et al (2015)	S2-200-50-2	Clay Brick	Clay Brick 2	30.3	-	-	-	-	Unit	120	55	250	-	-	N	--	N	N	--	Double	CFRP	Sheet	EB	1600	240000	50	0.17	-	200	10	Epoxy	Monotonic	6.57	1	-	Substrate debonding	--
Ceroni et al (2015a)	TC_300_1	Tuff	Yellow Tuff 1	3.8	-	0.81	-	-	Unit	250	110	370	-	-	N	--	N	N	--	Single	CFRP	Sheet	EB	4830	230000	100	0.166	-	300	50	Epoxy	Monotonic	18.1	1	-	Substrate debonding	--
Ceroni et al (2015a)	TC_300_2	Tuff	Yellow Tuff 1	3.8	-	0.81	-	-	Unit	250	110	370	-	-	N	--	N	N	--	Single	CFRP	Sheet	EB	4830	230000	100	0.166	-	300	50	Epoxy	Monotonic	18.9	1	-	Substrate debonding	--
Ceroni et al (2015a)	TG_300_1	Tuff	Yellow Tuff 1	3.8	-	0.81	-	-	Unit	250	110	370	-	-	N	--	N	N	--	Single	GFRP	Sheet	EB	2560	80700	100	0.48	-	300	50	Epoxy	Monotonic	16.4	1	-	Substrate debonding	--
Ceroni et al (2015a)	TG_300_2	Tuff	Yellow Tuff 1	3.8	-	0.81	-	-	Unit	250	110	370	-	-	N	--	N	N	--	Single	GFRP	Sheet	EB	2560	80700	100	0.48	-	300	50	Epoxy	Monotonic	17.2	1	-	Substrate debonding	--
Ceroni et al (2015a)	TF_200_1	Tuff	Yellow Tuff 1	3.8	-	0.81	-	-	Unit	250	110	370	-	-	N	--	N	N	--	Single	Flax	Sheet	EB	1900	45000	100	0.194	-	200	50	Epoxy	Monotonic	8.56	1	-	FRP rupture	--
Ceroni et al (2015a)	TF_200_2	Tuff	Yellow Tuff 1	3.8	-	0.81	-	-	Unit	250	110	370	-	-	N	--	N	N	--	Single	Flax	Sheet	EB	1900	45000	100	0.194	-	200	50	Epoxy	Monotonic	8.14	1	-	FRP rupture	--
Ceroni et al (2015a)	TF_300_1	Tuff	Yellow Tuff 1	3.8	-	0.81	-	-	Unit	250	110	370	-	-	N	--	N	N	--	Single	Flax	Sheet	EB	1900	45000	100	0.194	-	300	50	Epoxy	Monotonic	8.13	1	-	FRP rupture	--
Ceroni et al (2015a)	TF_300_2	Tuff	Yellow Tuff 1	3.8	-	0.81	-	-	Unit	250	110	370	-	-	N	--	N	N	--	Single	Flax	Sheet	EB	1900	45000	100	0.194	-	300	50	Epoxy	Monotonic	8.29	1	-	FRP rupture	--
Ceroni et al (2015a)	TC_300_b_1	Tuff	Yellow Tuff 2	2.1	-	0.69	-	-	Unit	250	110	370	-	-	N	--	N	N	--	Single	CFRP	Sheet	EB	4830	230000	100	0.166	-	300	50	Epoxy	Monotonic	15	1	-	Substrate debonding	--
Ceroni et al (2015a)	TC_300_b_2	Tuff	Yellow Tuff 2	2.1	-	0.69	-	-	Unit	250	110	370	-	-	N	--	N	N	--	Single	CFRP	Sheet	EB	4830	230000	100	0.166	-	300	50	Epoxy	Monotonic	14.5	1	-	Substrate debonding	--
Ceroni et al (2015a)	TG_300_b_1	Tuff	Yellow Tuff 2	2.1	-	0.69	-	-	Unit	250	110	370	-	-	N	--	N	N	--	Single	GFRP	Sheet	EB	2560	80700	100	0.48	-	300	50	Epoxy	Monotonic	13.4	1	-	Substrate debonding	--
Ceroni et al (2015a)	TG_300_b_2	Tuff	Yellow Tuff 2	2.1	-	0.69	-	-	Unit	250	110	370	-	-	N	--	N	N	--	Single	GFRP	Sheet	EB	2560	80700	100	0.48	-	300	50	Epoxy	Monotonic	15.1	1	-	Substrate debonding	--
Ceroni et al (2015a)	TB_300_b_1	Tuff	Yellow Tuff 2	2.1	-	0.69	-	-	Unit	250	110	370	-	-	N	--	N	N	--	Single	BFRP	Sheet	EB	710	90000	100	0.14	-	300	50	Epoxy	Monotonic	11.4	1	-	Substrate debonding	--
Ceroni et al (2015a)	TB_300_b_2	Tuff	Yellow Tuff 2	2.1	-	0.69	-	-	Unit	250	110	370	-	-	N	--	N	N	--	Single	BFRP	Sheet	EB	710	90000	100	0.14	-	300	50	Epoxy	Monotonic	9.06	1	-	Substrate debonding	--
Ghiassi et al (2015a)	SEa1	Clay Brick	Clay Brick	14.3	-	-	-	-	Unit	100	50	200	-	-	N	--	N	N	--	Single	GFRP	Sheet	EB	1250	79200	50	0.48	-	150	40	Epoxy	Monotonic	8.81	1	-	Substrate debonding	--
Ghiassi et al (2015a)	SEa2	Clay Brick	Clay Brick	14.3	-	-	-	-	Unit	100	50	200	-	-	N	--	N	N	--	Single	GFRP	Sheet	EB	1250	79200	50	0.48	-	150	40	Epoxy	Monotonic	7.57	1	-	Substrate debonding	--
Ghiassi et al (2015a)	SEa3	Clay Brick	Clay Brick	14.3	-	-	-	-	Unit	100	50	200	-	-	N	--	N	N	--	Single	GFRP	Sheet	EB	1250	79200	50	0.48	-	150	40	Epoxy	Monotonic	9.43	1	-	Substrate debonding	--
Ghiassi et al (2015a)	SEa4	Clay Brick	Clay Brick	14.3	-	-	-	-	Unit	100	50	200	-	-	N	--	N	N	--	Single	GFRP	Sheet	EB	1250	79200	50	0.48	-	150	40	Epoxy	Monotonic	8.5	1	-	Substrate debonding	--
Ghiassi et al (2015a)	SEa5	Clay Brick	Clay Brick	14.3	-	-	-	-	Unit	100	50	200	-	-	N	--	N	N	--	Single	GFRP	Sheet	EB	1250	79200	50	0.48	-	150	40	Epoxy	Monotonic	8.07	1	-	Substrate debonding	--
Ghiassi et al (2015a)	RE1	Clay Brick	Clay Brick	14.3	-	-	-	-	Unit	100	50	200	-	-	N	--	N	Y	--	Single	GFRP	Sheet	EB	1250	79200	50	0.48	-	150	40	Epoxy	Monotonic	18.2	1	-	Substrate debonding	--
Ghiassi et al (2015a)	RE2	Clay Brick	Clay Brick	14.3	-	-	-	-	Unit	100	50	200	-	-	N	--	N	Y	--	Single	GFRP	Sheet	EB	1250	79200	50	0.48	-	150	40	Epoxy	Monotonic	13.1	1	-	Substrate debonding	--
Ghiassi et al (2015a)	RE3	Clay Brick	Clay Brick	14.3	-	-	-	-	Unit	100	50	200	-	-	N	--	N	Y	--	Single	GFRP	Sheet	EB	1250	79200	50	0.48	-	150	40	Epoxy	Monotonic	19.4	1	-	Substrate debonding	--
Ghiassi et al (2015a)	RE4	Clay Brick	Clay Brick	14.3	-	-	-	-	Unit	100	50	200	-	-	N	--	N	Y	--	Single	GFRP	Sheet	EB	1250	79200	50	0.48	-	150	40	Epoxy	Monotonic	14.9	1	-	Substrate debonding	--
Ghiassi et al (2015a)	RE5	Clay Brick	Clay Brick	14.3	-	-	-	-	Unit	100	50	200	-	-	N	--	N	Y	--	Single	GFRP	Sheet	EB	1250	79200	50	0.48	-	150	40	Epoxy	Monotonic	17.3	1	-	Substrate debonding	--
Ghiassi et al (2015a)	SF1	Clay Brick	Clay Brick	14.3	-	-	-	-	Unit	100	50	200	-	-	N	--	N	N	--	Single	GFRP	Sheet	EB	1250	79200	50	0.48	-	150	40	Polyurethane	Monotonic	5.27	1	-	Adhesive failure	--
Ghiassi et al (2015a)	SF2	Clay Brick	Clay Brick	14.3	-	-	-	-	Unit	100	50	200	-	-	N	--	N	N	--	Single	GFRP	Sheet	EB	1250	79200	50	0.48	-	150	40	Polyurethane	Monotonic	4.18	1	-	Adhesive failure	--
Ghiassi et al (2015a)	SF3	Clay Brick	Clay Brick	14.3	-	-	-	-	Unit	100	50	200	-	-	N	--	N	N	--	Single	GFRP	Sheet	EB	1250	79200	50	0.48	-	150	40	Polyurethane	Monotonic	5.94	1	-	Adhesive failure	--
Ghiassi et al (2015a)	SF4	Clay Brick	Clay Brick	14.3	-	-	-	-	Unit	100	50	200	-	-	N	--	N	N	--	Single	GFRP	Sheet	EB	1250	79200	50	0.48	-	150	40	Polyurethane	Monotonic	5.81	1	-	Adhesive failure	--
Ghiassi et al (2015a)	SF5	Clay Brick	Clay Brick	14.3	-	-	-	-	Unit	100	50	200	-	-	N	--	N	N	--	Single	GFRP	Sheet	EB	1250	79200	50	0.48	-	150	40	Polyurethane	Monotonic	7.06	1	-	Adhesive failure	--
Ghiassi et al (2015a)	SEb1	Clay Brick	Clay Brick	14.3	-	-	-	-	Unit	100	50	200	-	-	N	--	N	N	--	Single	GFRP	Sheet	EB	1250	79200	50	0.48	-	150	40	Epoxy	Monotonic	8.4	1	-	Substrate debonding	--
Ghiassi et al (2015a)	SEb2	Clay Brick	Clay Brick	14.3	-	-	-	-	Unit	100	50	200	-	-	N	--	N	N	--	Single	GFRP	Sheet	EB	1250	79200	50	0.48	-	150	40	Epoxy	Monotonic	9.51	1	-	Substrate debonding	--
Ghiassi et al (2015a)	SEb3	Clay Brick	Clay Brick	14.3	-	-	-	-	Unit	100	50	200	-	-	N	--	N	N	--	Single	GFRP	Sheet	EB	1250	79200	50	0.48	-	150	40	Epoxy	Monotonic	9.7	1	-	Substrate debonding	--
Ghiassi et al (2015a)	SEb4	Clay Brick	Clay Brick	14.3	-	-	-	-	Unit	100	50	200	-	-	N	--	N	N	--	Single	GFRP	Sheet	EB	1250	79200	50	0.48	-	150	40	Epoxy	Monotonic	8.8	1	-	Substrate debonding	--
Ghiassi et al (2015a)	SEb5	Clay Brick	Clay Brick	14.3	-	-	-	-	Unit	100	50	200	-	-	N	--	N	N	--	Single	GFRP	Sheet	EB	1250	79200	50	0.48	-	150	40	Epoxy	Monotonic	9.76	1	-	Substrate debonding	--
Ghiassi et al (2015a)	RF1	Clay Brick	Clay Brick	14.3	-	-	-	-	Unit	100	50	200	-	-	N	--	N	Y	--	Single	GFRP	Sheet	EB	1250	79200	50	0.48	-	150	40	Polyurethane	Monotonic	14.9	1	-	Adhesive failure	--
Ghiassi et al (2015a)	RF2	Clay Brick	Clay Brick	14.3	-	-	-	-	Unit	100	50	200	-	-	N	--	N	Y	--	Single	GFRP	Sheet	EB	1250	79200	50	0.48	-	150	40	Polyurethane	Monotonic	10.9	1	-	Adhesive failure	--
Ghiassi et al (2015a)	RF3	Clay Brick	Clay Brick	14.3	-	-	-	-	Unit	100	50	200	-	-	N	--	N	Y	--	Single	GFRP	Sheet	EB	1250	79200	50	0.48	-	150	40	Polyurethane	Monotonic	13.1	1	-	Adhesive failure	--
Ghiassi et al (2015a)	RF4	Clay Brick	Clay Brick	14.3	-	-	-	-	Unit	100	50	200	-	-	N	--	N	Y	--	Single	GFRP	Sheet	EB	1250	79200	50	0.48	-	150	40	Polyurethane	Monotonic	14.3	1	-	Substrate debonding	--
Ghiassi et al (2015a)	RF5	Clay Brick	Clay Brick	14.3	-	-	-	-	Unit	100	50	200	-	-	N	--	N	Y	--	Single	GFRP	Sheet	EB	1250	79200	50	0.48	-	150	40	Polyurethane	Monotonic	11.4	1	-	Substrate debonding	--
Ghiassi et al (2015b)	HT2-1	Clay Brick	Clay Brick	14.3	-	-	-	-	Unit	100	55	200	-	-	N	--	N	N	--	Single	GFRP	Sheet	EB	1250	79200	50	0.48	-	150	40	Epoxy	Monotonic	9.6	1	-	Substrate debonding	--
Hosseini et al (2015)	WS-100-1	Clay Brick	Clay Brick	16.4	-	5.5	-	-	Masonry	220	100	520	55	10	Y	N	N	N	--	Single	CFRP	Sheet	EB	2800	238000	48	0.131	-	100	66	Epoxy	Monotonic	10.2	1	-	Substrate debonding	--
Hosseini et al (2015)	WS-100-2	Clay Brick	Clay Brick	16.4	-	5.5	-	-	Masonry	220	100	520	55	10	Y	N	N	N	--	Single	CFRP	Sheet	EB	2800	238000	48	0.131	-	100	66	Epoxy	Monotonic	9.52	1	-	Substrate debonding	--
Hosseini et al (2015)	WS-200-1	Clay Brick	Clay Brick	16.4	-	5.5	-	-	Masonry	220	100	520	55	10	Y	N	N	N	--	Single	CFRP	Sheet	EB	2800	238000	48	0.131	-	200	66	Epoxy	Monotonic	9.24	1	-	Substrate debonding	--
Hosseini et al (2015)	WS-200-2	Clay Brick	Clay Brick	16.4	-	5.5	-	-	Masonry	220	100	520	55	10	Y	N	N	N	--	Single	CFRP	Sheet	EB	2800	238000	48	0.131	-	200	66	Epoxy	Monotonic	9.8	1	-	Substrate debonding, Adhesive failure	--
Hosseini et al (2015)	EB-100-1	Clay Brick	Clay Brick	16.4	-	5.5	-	-	Masonry	220	100	520	55	10	Y	N	N	N	--	Single	CFRP	Sheet	EB	2800	238000	48	0.131	-	100	66	Epoxy	Monotonic	8.48	1	-	Substrate debonding	--
Hosseini et al (2015)	EB-100-2	Clay Brick	Clay Brick	16.4	-	5.5	-	-	Masonry	220	100	520	55	10	Y	N	N	N	--	Single	CFRP	Sheet	EB	2800	238000	48	0.131	-	100	66	Epoxy	Monotonic	9.8	1	-	Substrate debonding	--
Hosseini et al (2015)	EB-200-1	Clay Brick	Clay Brick	16.4	-	5.5	-	-	Masonry	220	100	520	55	10	Y	N	N	N	--	Single	CFRP	Sheet	EB	2800	238000	48	0.131	-	200	66	Epoxy	Monotonic	10.7	1	-	Substrate debonding	--
Hosseini et al (2015)	EB-200-2	Clay Brick	Clay Brick	16.4	-	5.5	-	-	Masonry	220	100	520	55	10	Y	N	N	N	--	Single	CFRP	Sheet	EB	2800	238000	48	0.131	-	200	66	Epoxy	Monotonic	11.7	1	-	Substrate debonding	--
Hosseini et al (2015)	GM-100-1	Clay Brick	Clay Brick	16.4	-	5.5	-	-	Masonry	220	100	520	55	10	Y	N	N	N	--	Single	CFRP	Sheet	EB	2800	238000	48	0.131	-	100	66	Epoxy	Monotonic	14.2	1	-	Adhesive failure	--
Hosseini et al (2015)	GM-100-2	Clay Brick	Clay Brick	16.4	-	5.5	-	-	Masonry	220	100	520	55	10	Y	N	N	N	--	Single	CFRP	Sheet	EB	2800	238000	48	0.131	-	100	66	Epoxy	Monotonic	14.7	1	-	FRP rupture, Adhesive failure	--
Hosseini et al (2015)	GM-200-1	Clay Brick	Clay Brick	16.4	-	5.5	-	-	Masonry	220	100	520	55	10	Y	N	N	N	--	Single	CFRP	Sheet	EB	2800	238000	48	0.131	-	200	66	Epoxy	Monotonic	14.7	1	-	Adhesive failure	--
Hosseini et al (2015)	GM-200-2	Clay Brick	Clay Brick	16.4	-	5.5	-	-	Masonry	220	100	520	55	10	Y	N	N	N	--	Single	CFRP	Sheet	EB	2800	238000	48	0.131	-	200	66	Epoxy	Monotonic	15.8	1	-	Substrate debonding, Adhesive failure	--
Hosseini et al (2015)	GM*-100-1	Clay Brick	Clay Brick	16.4	-	5.5	-	-	Masonry	220	100	520	55	10	Y	N	N	N	--	Single	CFRP	Sheet	EB	2800	238000	48	0.131	-	100	66	Epoxy	Monotonic	13.7	1	-	Adhesive failure	--
Hosseini et al (2015)	GM*-100-2	Clay Brick	Clay Brick	16.4	-	5.5	-	-	Masonry	220	100	520	55	10	Y	N	N	N	--	Single	CFRP	Sheet	EB	2800	238000	48	0.131	-	100	66	Epoxy	Monotonic	14.9	1	-	FRP rupture, Adhesive failure	--
Mazzotti et al (2015a)	B1A1 (B1-G1-1)	Clay Brick	Clay Brick 1	16.3	-	3.68	-	-	Unit	120	55	250	-	-	N	--	N	N	--	Single	GFRP	Sheet	EB	2300	124000	50	0.172	-	200	30	Epoxy	Monotonic	4.47	1	-	Substrate debonding	--
Mazzotti et al (2015a)	B1A2 (B1-G1-2)	Clay Brick	Clay Brick 1	16.3	-	3.68	-	-	Unit	120	55	250	-	-	N	--	N	N	--	Single	GFRP	Sheet	EB	2300	124000	50	0.172	-	200	30	Epoxy	Monotonic	4.44	1	-	Substrate debonding	--
Mazzotti et al (2015a)	B2A1 (B2-G1-1)	Clay Brick	Clay Brick 2	18.2	-	5.91	-	-	Unit	120	55	250	-	-	N	--	N	N	--	Single	GFRP	Sheet	EB	2300	124000	50	0.172	-	200	30	Epoxy	Monotonic	6.34	1	-	Substrate debonding	--
Mazzotti et al (2015a)	B2A2 (B2-G1-2)	Clay Brick	Clay Brick 2	18.2	-	5.91	-	-	Unit	120	55	250	-	-	N	--	N	N	--	Single	GFRP	Sheet	EB	2300	124000	50	0.172	-	200	30	Epoxy	Monotonic	5	1	-	Substrate debonding	--
Mazzotti et al (2015a)	B3A1 (B3-G1-1)	Clay Brick	Clay Brick 3	32.9	-	7.14	-	-	Unit	110	60	240	-	-	N	--	N	N	--	Single	GFRP	Sheet	EB	2300	124000	50	0.172	-	200	30	Epoxy	Monotonic	7.36	1	-	Substrate debonding	--
Mazzotti et al (2015a)	B3A2 (B3-G1-2)	Clay Brick	Clay Brick 3	32.9	-	7.14	-	-	Unit	110	60	240	-	-	N	--	N	N	--	Single	GFRP	Sheet	EB	2300	124000	50	0.172	-	200	30	Epoxy	Monotonic	7.08	1	-	Substrate debonding	--
Mazzotti et al (2015a)	B4A1 (B4-G1-1)	Clay Brick	Clay Brick 4	29.2	-	9.71	-	-	Unit	127	50	300	-	-	N	--	N	N	--	Single	GFRP	Sheet	EB	2300	124000	50	0.172	-	200	30	Epoxy	Monotonic	7.38	1	-	FRP rupture	--
Mazzotti et al (2015a)	B4A2 (B4-G1-2)	Clay Brick	Clay Brick 4	29.2	-	9.71	-	-	Unit	127	50	300	-	-	N	--	N	N	--	Single	GFRP	Sheet	EB	2300	124000	50	0.172	-	200	30	Epoxy	Monotonic	6.06	1	-	Substrate debonding	--
Mazzotti et al (2015a)	M1A1 (MB1-G1-1)	Clay Brick	Clay Brick 1	16.3	-	3.68	-	-	Masonry	125	250	380	55	10	N	N	N	N	--	Single	GFRP	Sheet	EB	2300	124000	50	0.172	-	200	100	Epoxy	Monotonic	5.34	1	-	Substrate debonding	--
Mazzotti et al (2015a)	M1A2 (MB1-G1-2)	Clay Brick	Clay Brick 1	16.3	-	3.68	-	-	Masonry	125	250	380	55	10	N	N	N	N	--	Single	GFRP	Sheet	EB	2300	124000	50	0.172	-	200	100	Epoxy	Monotonic	4.5	1	-	Substrate debonding	--
Mazzotti et al (2015a)	M2A1 (MB2-G1-1)	Clay Brick	Clay Brick 2	18.2	-	5.91	-	-	Masonry	125	250	380	55	10	N	N	N	N	--	Single	GFRP	Sheet	EB	2300	124000	50	0.172	-	200	100	Epoxy	Monotonic	6.8	1	-	Substrate debonding	--
Mazzotti et al (2015a)	M2A2 (MB2-G1-2)	Clay Brick	Clay Brick 2	18.2	-	5.91	-	-	Masonry	125	250	380	55	10	N	N	N	N	--	Single	GFRP	Sheet	EB	2300	124000	50	0.172	-	200	100	Epoxy	Monotonic	6.19	1	-	Substrate debonding	--
Mazzotti et al (2015a)	M3A1 (MB3-G1-1)	Clay Brick	Clay Brick 3	32.9	-	7.14	-	-	Masonry	120	240	410	60	10	N	N	N	N	--	Single	GFRP	Sheet	EB	2300	124000	50	0.172	-	200	100	Epoxy	Monotonic	6.52	1	-	Substrate debonding	--
Mazzotti et al (2015a)	M3A2 (MB3-G1-2)	Clay Brick	Clay Brick 3	32.9	-	7.14	-	-	Masonry	120	240	410	60	10	N	N	N	N	--	Single	GFRP	Sheet	EB	2300	124000	50	0.172	-	200	100	Epoxy	Monotonic	6.13	1	-	Substrate debonding	--
Mazzotti et al (2015a)	M4A1 (MB4-G1-1)	Clay Brick	Clay Brick 4	29.2	-	9.71	-	-	Masonry	150	300	395	50	15	N	N	N	N	--	Single	GFRP	Sheet	EB	2300	124000	50	0.172	-	200	100	Epoxy	Monotonic	8	1	-	Substrate debonding	--
Mazzotti et al (2015a)	M4A2 (MB4-G1-2)	Clay Brick	Clay Brick 4	29.2	-	9.71	-	-	Masonry	150	300	395	50	15	N	N	N	N	--	Single	GFRP	Sheet	EB	2300	124000	50	0.172	-	200	100	Epoxy	Monotonic	7.55	1	-	Substrate debonding	--
Mazzotti et al (2015b)	A45-1	Clay Brick	Clay Brick	32.9	-	7.14	-	-	Masonry	240	110	270	60	10	N	N	N	N	Plate at 45 deg to bed joints	Single	GFRP	Sheet	EB	2300	118000	50	0.172	-	200	unknown	Epoxy	Monotonic	6.48	1	-	Substrate debonding	--
Mazzotti et al (2015b)	A45-2	Clay Brick	Clay Brick	32.9	-	7.14	-	-	Masonry	240	110	270	60	10	N	N	N	N	Plate at 45 deg to bed joints	Single	GFRP	Sheet	EB	2300	118000	50	0.172	-	200	unknown	Epoxy	Monotonic	5.88	1	-	Substrate debonding	--
Mazzotti et al (2015b)	B45-1	Clay Brick	Clay Brick	32.9	-	7.14	-	-	Masonry	240	110	270	60	10	N	Y	N	N	Plate at 45 deg to bed joints	Single	GFRP	Sheet	EB	2300	118000	50	0.172	-	200	unknown	Epoxy	Monotonic	7.65	1	-	Substrate debonding	--
Mazzotti et al (2015b)	B45-2	Clay Brick	Clay Brick	32.9	-	7.14	-	-	Masonry	240	110	270	60	10	N	Y	N	N	Plate at 45 deg to bed joints	Single	GFRP	Sheet	EB	2300	118000	50	0.172	-	200	unknown	Epoxy	Monotonic	5.49	1	-	Substrate debonding	--
Mazzotti et al (2015b)	B45-3	Clay Brick	Clay Brick	32.9	-	7.14	-	-	Masonry	240	110	270	60	10	N	Y	N	N	Plate at 45 deg to bed joints	Single	GFRP	Sheet	EB	2300	118000	50	0.172	-	200	unknown	Epoxy	Monotonic	5.64	1	-	Substrate debonding	--
Mazzotti et al (2015b)	C45-1	Clay Brick	Clay Brick	32.9	-	7.14	-	-	Masonry	240	110	270	60	10	N	Y	N	N	Plate at 45 deg to bed joints	Single	GFRP	Sheet	EB	2300	118000	50	0.172	-	200	unknown	Epoxy	Monotonic	6.37	1	-	Substrate debonding	--
Mazzotti et al (2015b)	C45-2	Clay Brick	Clay Brick	32.9	-	7.14	-	-	Masonry	240	110	270	60	10	N	Y	N	N	Plate at 45 deg to bed joints	Single	GFRP	Sheet	EB	2300	118000	50	0.172	-	200	unknown	Epoxy	Monotonic	6.14	1	-	Substrate debonding	--
Mazzotti et al (2015b)	C45-3	Clay Brick	Clay Brick	32.9	-	7.14	-	-	Masonry	240	110	270	60	10	N	Y	N	N	Plate at 45 deg to bed joints	Single	GFRP	Sheet	EB	2300	118000	50	0.172	-	200	unknown	Epoxy	Monotonic	7.85	1	-	Substrate debonding	--
Panizza et al (2015)	unit_200-1	Limestone	Leccese stone	20.5	-	2.59	2.13	-	Unit	120	-	-	-	-	N	N	N	N	--	Single	GFRP	Sheet	EB	1140	80100	50	0.12	-	200	30	Epoxy	Monotonic	4.6	1	-	Substrate debonding	--
Panizza et al (2015)	unit_200-2	Limestone	Leccese stone	20.5	-	2.59	2.13	-	Unit	120	-	-	-	-	N	N	N	N	--	Single	GFRP	Sheet	EB	1140	80100	50	0.12	-	200	30	Epoxy	Monotonic	4.5	1	-	Substrate debonding	--
Panizza et al (2015)	masonry_195-1	Limestone	Leccese stone	20.5	-	2.59	2.13	-	Masonry	120	120	315	55	10	N	N	N	N	--	Single	GFRP	Sheet	EB	1140	80100	50	0.12	-	195	65	Epoxy	Monotonic	4.7	1	-	Substrate debonding	--
Panizza et al (2015)	masonry_195-2	Limestone	Leccese stone	20.5	-	2.59	2.13	-	Masonry	120	120	315	55	10	N	N	N	N	--	Single	GFRP	Sheet	EB	1140	80100	50	0.12	-	195	65	Epoxy	Monotonic	4.5	1	-	Substrate debonding	--
Panizza et al (2015)	masonry_195-3	Limestone	Leccese stone	20.5	-	2.59	2.13	-	Masonry	120	120	315	55	10	N	N	N	N	--	Single	GFRP	Sheet	EB	1140	80100	50	0.12	-	195	65	Epoxy	Monotonic	4.4	1	-	Substrate debonding	--
Panizza et al (2015)	masonry_130-1	Limestone	Leccese stone	20.5	-	2.59	2.13	-	Masonry	120	120	315	55	10	N	N	N	N	--	Single	GFRP	Sheet	EB	1140	80100	50	0.12	-	130	65	Epoxy	Monotonic	4.7	1	-	Substrate debonding	--
Panizza et al (2015)	masonry_130-2	Limestone	Leccese stone	20.5	-	2.59	2.13	-	Masonry	120	120	315	55	10	N	N	N	N	--	Single	GFRP	Sheet	EB	1140	80100	50	0.12	-	130	65	Epoxy	Monotonic	6.3	1	-	Substrate debonding	--
Panizza et al (2015)	masonry_130-3	Limestone	Leccese stone	20.5	-	2.59	2.13	-	Masonry	120	120	315	55	10	N	N	N	N	--	Single	GFRP	Sheet	EB	1140	80100	50	0.12	-	130	65	Epoxy	Monotonic	5.3	1	-	Substrate debonding	--
Panizza et al (2015)	masonry_65-1	Limestone	Leccese stone	20.5	-	2.59	2.13	-	Masonry	120	120	315	55	10	N	N	N	N	--	Single	GFRP	Sheet	EB	1140	80100	50	0.12	-	65	65	Epoxy	Monotonic	3.5	1	-	Substrate debonding	--
Panizza et al (2015)	masonry_65-2	Limestone	Leccese stone	20.5	-	2.59	2.13	-	Masonry	120	120	315	55	10	N	N	N	N	--	Single	GFRP	Sheet	EB	1140	80100	50	0.12	-	65	65	Epoxy	Monotonic	4.1	1	-	Substrate debonding	--
Panizza et al (2015)	masonry_65-3	Limestone	Leccese stone	20.5	-	2.59	2.13	-	Masonry	120	120	315	55	10	N	N	N	N	--	Single	GFRP	Sheet	EB	1140	80100	50	0.12	-	65	65	Epoxy	Monotonic	2.4	1	-	Substrate debonding	--
Rotunno et al (2015)	DLST_A_10×40_1	Clay Brick	Clay Brick	17.4	1.7	3.5	-	-	Unit	120	55	180	-	-	N	--	N	N	--	2-Block Double	CFRP	Sheet	EB	2750	194000	10	0.165	-	40	0	Epoxy	Monotonic	2.05	1	-	Substrate debonding	--
Rotunno et al (2015)	DLST_A_10×40_2	Clay Brick	Clay Brick	17.4	1.7	3.5	-	-	Unit	120	55	180	-	-	N	--	N	N	--	2-Block Double	CFRP	Sheet	EB	2750	194000	10	0.165	-	40	0	Epoxy	Monotonic	1.8	1	-	Substrate debonding	--
Rotunno et al (2015)	DLST_A_10×40_3	Clay Brick	Clay Brick	17.4	1.7	3.5	-	-	Unit	120	55	180	-	-	N	--	N	N	--	2-Block Double	CFRP	Sheet	EB	2750	194000	10	0.165	-	40	0	Epoxy	Monotonic	2.1	1	-	Substrate debonding	--
Rotunno et al (2015)	DLST_A_10×40_4	Clay Brick	Clay Brick	17.4	1.7	3.5	-	-	Unit	120	55	180	-	-	N	--	N	N	--	2-Block Double	CFRP	Sheet	EB	2750	194000	10	0.165	-	40	0	Epoxy	Monotonic	1.95	1	-	Substrate debonding	--
Rotunno et al (2015)	DLST_A_10×40_5	Clay Brick	Clay Brick	17.4	1.7	3.5	-	-	Unit	120	55	180	-	-	N	--	N	N	--	2-Block Double	CFRP	Sheet	EB	2750	194000	10	0.165	-	40	0	Epoxy	Monotonic	1.65	1	-	Substrate debonding	--
Rotunno et al (2015)	DLST_A_10×40_6	Clay Brick	Clay Brick	17.4	1.7	3.5	-	-	Unit	120	55	180	-	-	N	--	N	N	--	2-Block Double	CFRP	Sheet	EB	2750	194000	10	0.165	-	40	0	Epoxy	Monotonic	1.75	1	-	Substrate debonding	--
Rotunno et al (2015)	DLST_A_10×60_1	Clay Brick	Clay Brick	17.4	1.7	3.5	-	-	Unit	120	55	180	-	-	N	--	N	N	--	2-Block Double	CFRP	Sheet	EB	2750	194000	10	0.165	-	60	0	Epoxy	Monotonic	2.2	1	-	Substrate debonding	--
Rotunno et al (2015)	DLST_A_10×60_2	Clay Brick	Clay Brick	17.4	1.7	3.5	-	-	Unit	120	55	180	-	-	N	--	N	N	--	2-Block Double	CFRP	Sheet	EB	2750	194000	10	0.165	-	60	0	Epoxy	Monotonic	2.3	1	-	Substrate debonding	--
Rotunno et al (2015)	DLST_A_10×60_3	Clay Brick	Clay Brick	17.4	1.7	3.5	-	-	Unit	120	55	180	-	-	N	--	N	N	--	2-Block Double	CFRP	Sheet	EB	2750	194000	10	0.165	-	60	0	Epoxy	Monotonic	1.85	1	-	Substrate debonding	--
Rotunno et al (2015)	DLST_A_10×60_4	Clay Brick	Clay Brick	17.4	1.7	3.5	-	-	Unit	120	55	180	-	-	N	--	N	N	--	2-Block Double	CFRP	Sheet	EB	2750	194000	10	0.165	-	60	0	Epoxy	Monotonic	2	1	-	Substrate debonding	--
Rotunno et al (2015)	DLST_A_10×60_5	Clay Brick	Clay Brick	17.4	1.7	3.5	-	-	Unit	120	55	180	-	-	N	--	N	N	--	2-Block Double	CFRP	Sheet	EB	2750	194000	10	0.165	-	60	0	Epoxy	Monotonic	2.45	1	-	Substrate debonding	--
Rotunno et al (2015)	DLST_A_10×60_6	Clay Brick	Clay Brick	17.4	1.7	3.5	-	-	Unit	120	55	180	-	-	N	--	N	N	--	2-Block Double	CFRP	Sheet	EB	2750	194000	10	0.165	-	60	0	Epoxy	Monotonic	2.15	1	-	Substrate debonding	--
Rotunno et al (2015)	DLST_A_10×80_1	Clay Brick	Clay Brick	17.4	1.7	3.5	-	-	Unit	120	55	180	-	-	N	--	N	N	--	2-Block Double	CFRP	Sheet	EB	2750	194000	10	0.165	-	80	0	Epoxy	Monotonic	2.55	1	-	Substrate debonding	--
Rotunno et al (2015)	DLST_A_10×80_2	Clay Brick	Clay Brick	17.4	1.7	3.5	-	-	Unit	120	55	180	-	-	N	--	N	N	--	2-Block Double	CFRP	Sheet	EB	2750	194000	10	0.165	-	80	0	Epoxy	Monotonic	2.9	1	-	Substrate debonding	--
Rotunno et al (2015)	DLST_A_10×80_3	Clay Brick	Clay Brick	17.4	1.7	3.5	-	-	Unit	120	55	180	-	-	N	--	N	N	--	2-Block Double	CFRP	Sheet	EB	2750	194000	10	0.165	-	80	0	Epoxy	Monotonic	2.65	1	-	Substrate debonding	--
Rotunno et al (2015)	DLST_A_10×80_4	Clay Brick	Clay Brick	17.4	1.7	3.5	-	-	Unit	120	55	180	-	-	N	--	N	N	--	2-Block Double	CFRP	Sheet	EB	2750	194000	10	0.165	-	80	0	Epoxy	Monotonic	2.7	1	-	Substrate debonding	--
Rotunno et al (2015)	DLST_A_10×80_5	Clay Brick	Clay Brick	17.4	1.7	3.5	-	-	Unit	120	55	180	-	-	N	--	N	N	--	2-Block Double	CFRP	Sheet	EB	2750	194000	10	0.165	-	80	0	Epoxy	Monotonic	2	1	-	Substrate debonding	--
Rotunno et al (2015)	DLST_A_10×80_6	Clay Brick	Clay Brick	17.4	1.7	3.5	-	-	Unit	120	55	180	-	-	N	--	N	N	--	2-Block Double	CFRP	Sheet	EB	2750	194000	10	0.165	-	80	0	Epoxy	Monotonic	2.55	1	-	Substrate debonding	--
Rotunno et al (2015)	DLST_A_10×100_1	Clay Brick	Clay Brick	17.4	1.7	3.5	-	-	Unit	120	55	180	-	-	N	--	N	N	--	2-Block Double	CFRP	Sheet	EB	2750	194000	10	0.165	-	100	0	Epoxy	Monotonic	3.2	1	-	Substrate debonding	--
Rotunno et al (2015)	DLST_A_10×100_2	Clay Brick	Clay Brick	17.4	1.7	3.5	-	-	Unit	120	55	180	-	-	N	--	N	N	--	2-Block Double	CFRP	Sheet	EB	2750	194000	10	0.165	-	100	0	Epoxy	Monotonic	3.15	1	-	Substrate debonding	--
Rotunno et al (2015)	DLST_A_10×100_3	Clay Brick	Clay Brick	17.4	1.7	3.5	-	-	Unit	120	55	180	-	-	N	--	N	N	--	2-Block Double	CFRP	Sheet	EB	2750	194000	10	0.165	-	100	0	Epoxy	Monotonic	3.2	1	-	Substrate debonding	--
Rotunno et al (2015)	DLST_A_10×100_4	Clay Brick	Clay Brick	17.4	1.7	3.5	-	-	Unit	120	55	180	-	-	N	--	N	N	--	2-Block Double	CFRP	Sheet	EB	2750	194000	10	0.165	-	100	0	Epoxy	Monotonic	2.9	1	-	Substrate debonding	--
Rotunno et al (2015)	DLST_A_10×100_5	Clay Brick	Clay Brick	17.4	1.7	3.5	-	-	Unit	120	55	180	-	-	N	--	N	N	--	2-Block Double	CFRP	Sheet	EB	2750	194000	10	0.165	-	100	0	Epoxy	Monotonic	3.4	1	-	Substrate debonding	--
Rotunno et al (2015)	DLST_A_10×100_6	Clay Brick	Clay Brick	17.4	1.7	3.5	-	-	Unit	120	55	180	-	-	N	--	N	N	--	2-Block Double	CFRP	Sheet	EB	2750	194000	10	0.165	-	100	0	Epoxy	Monotonic	2.85	1	-	Substrate debonding	--
Rotunno et al (2015)	DLST_A_10×120_1	Clay Brick	Clay Brick	17.4	1.7	3.5	-	-	Unit	120	55	180	-	-	N	--	N	N	--	2-Block Double	CFRP	Sheet	EB	2750	194000	10	0.165	-	120	0	Epoxy	Monotonic	3.85	1	-	Substrate debonding	--
Rotunno et al (2015)	DLST_A_10×120_2	Clay Brick	Clay Brick	17.4	1.7	3.5	-	-	Unit	120	55	180	-	-	N	--	N	N	--	2-Block Double	CFRP	Sheet	EB	2750	194000	10	0.165	-	120	0	Epoxy	Monotonic	3.95	1	-	Substrate debonding	--
Rotunno et al (2015)	DLST_A_10×120_3	Clay Brick	Clay Brick	17.4	1.7	3.5	-	-	Unit	120	55	180	-	-	N	--	N	N	--	2-Block Double	CFRP	Sheet	EB	2750	194000	10	0.165	-	120	0	Epoxy	Monotonic	3.15	1	-	Substrate debonding	--
Rotunno et al (2015)	DLST_A_10×120_4	Clay Brick	Clay Brick	17.4	1.7	3.5	-	-	Unit	120	55	180	-	-	N	--	N	N	--	2-Block Double	CFRP	Sheet	EB	2750	194000	10	0.165	-	120	0	Epoxy	Monotonic	3.6	1	-	Substrate debonding	--
Rotunno et al (2015)	DLST_A_10×120_5	Clay Brick	Clay Brick	17.4	1.7	3.5	-	-	Unit	120	55	180	-	-	N	--	N	N	--	2-Block Double	CFRP	Sheet	EB	2750	194000	10	0.165	-	120	0	Epoxy	Monotonic	3.45	1	-	Substrate debonding	--
Rotunno et al (2015)	DLST_A_10×120_6	Clay Brick	Clay Brick	17.4	1.7	3.5	-	-	Unit	120	55	180	-	-	N	--	N	N	--	2-Block Double	CFRP	Sheet	EB	2750	194000	10	0.165	-	120	0	Epoxy	Monotonic	3.7	1	-	Substrate debonding	--
Rotunno et al (2015)	DLST_A_20×40_1	Clay Brick	Clay Brick	17.4	1.7	3.5	-	-	Unit	120	55	180	-	-	N	--	N	N	--	2-Block Double	CFRP	Sheet	EB	2750	194000	20	0.165	-	40	0	Epoxy	Monotonic	2.9	1	-	Substrate debonding	--
Rotunno et al (2015)	DLST_A_20×40_2	Clay Brick	Clay Brick	17.4	1.7	3.5	-	-	Unit	120	55	180	-	-	N	--	N	N	--	2-Block Double	CFRP	Sheet	EB	2750	194000	20	0.165	-	40	0	Epoxy	Monotonic	3.5	1	-	Substrate debonding	--
Rotunno et al (2015)	DLST_A_20×40_3	Clay Brick	Clay Brick	17.4	1.7	3.5	-	-	Unit	120	55	180	-	-	N	--	N	N	--	2-Block Double	CFRP	Sheet	EB	2750	194000	20	0.165	-	40	0	Epoxy	Monotonic	2.4	1	-	Substrate debonding	--
Rotunno et al (2015)	DLST_A_20×40_4	Clay Brick	Clay Brick	17.4	1.7	3.5	-	-	Unit	120	55	180	-	-	N	--	N	N	--	2-Block Double	CFRP	Sheet	EB	2750	194000	20	0.165	-	40	0	Epoxy	Monotonic	3.45	1	-	Substrate debonding	--
Rotunno et al (2015)	DLST_A_20×40_5	Clay Brick	Clay Brick	17.4	1.7	3.5	-	-	Unit	120	55	180	-	-	N	--	N	N	--	2-Block Double	CFRP	Sheet	EB	2750	194000	20	0.165	-	40	0	Epoxy	Monotonic	3.35	1	-	Substrate debonding	--
Rotunno et al (2015)	DLST_A_20×40_6	Clay Brick	Clay Brick	17.4	1.7	3.5	-	-	Unit	120	55	180	-	-	N	--	N	N	--	2-Block Double	CFRP	Sheet	EB	2750	194000	20	0.165	-	40	0	Epoxy	Monotonic	3.2	1	-	Substrate debonding	--
Rotunno et al (2015)	DLST_A_20×60_1	Clay Brick	Clay Brick	17.4	1.7	3.5	-	-	Unit	120	55	180	-	-	N	--	N	N	--	2-Block Double	CFRP	Sheet	EB	2750	194000	20	0.165	-	60	0	Epoxy	Monotonic	-	1	-	Prism failure (tension)	--
Rotunno et al (2015)	DLST_A_20×60_2	Clay Brick	Clay Brick	17.4	1.7	3.5	-	-	Unit	120	55	180	-	-	N	--	N	N	--	2-Block Double	CFRP	Sheet	EB	2750	194000	20	0.165	-	60	0	Epoxy	Monotonic	3.6	1	-	Substrate debonding	--
Rotunno et al (2015)	DLST_A_20×60_3	Clay Brick	Clay Brick	17.4	1.7	3.5	-	-	Unit	120	55	180	-	-	N	--	N	N	--	2-Block Double	CFRP	Sheet	EB	2750	194000	20	0.165	-	60	0	Epoxy	Monotonic	3.7	1	-	Substrate debonding	--
Rotunno et al (2015)	DLST_A_20×60_4	Clay Brick	Clay Brick	17.4	1.7	3.5	-	-	Unit	120	55	180	-	-	N	--	N	N	--	2-Block Double	CFRP	Sheet	EB	2750	194000	20	0.165	-	60	0	Epoxy	Monotonic	3.5	1	-	Substrate debonding	--
Rotunno et al (2015)	DLST_A_20×60_5	Clay Brick	Clay Brick	17.4	1.7	3.5	-	-	Unit	120	55	180	-	-	N	--	N	N	--	2-Block Double	CFRP	Sheet	EB	2750	194000	20	0.165	-	60	0	Epoxy	Monotonic	-	1	-	Prism failure (tension)	--
Rotunno et al (2015)	DLST_A_20×60_6	Clay Brick	Clay Brick	17.4	1.7	3.5	-	-	Unit	120	55	180	-	-	N	--	N	N	--	2-Block Double	CFRP	Sheet	EB	2750	194000	20	0.165	-	60	0	Epoxy	Monotonic	-	1	-	Prism failure (tension)	--
Rotunno et al (2015)	DLST_A_20×80_1	Clay Brick	Clay Brick	17.4	1.7	3.5	-	-	Unit	120	55	180	-	-	N	--	N	N	--	2-Block Double	CFRP	Sheet	EB	2750	194000	20	0.165	-	80	0	Epoxy	Monotonic	4.35	1	-	Substrate debonding	--
Rotunno et al (2015)	DLST_A_20×80_2	Clay Brick	Clay Brick	17.4	1.7	3.5	-	-	Unit	120	55	180	-	-	N	--	N	N	--	2-Block Double	CFRP	Sheet	EB	2750	194000	20	0.165	-	80	0	Epoxy	Monotonic	-	1	-	Prism failure (tension)	--
Rotunno et al (2015)	DLST_A_20×80_3	Clay Brick	Clay Brick	17.4	1.7	3.5	-	-	Unit	120	55	180	-	-	N	--	N	N	--	2-Block Double	CFRP	Sheet	EB	2750	194000	20	0.165	-	80	0	Epoxy	Monotonic	4.35	1	-	Substrate debonding	--
Rotunno et al (2015)	DLST_A_20×80_4	Clay Brick	Clay Brick	17.4	1.7	3.5	-	-	Unit	120	55	180	-	-	N	--	N	N	--	2-Block Double	CFRP	Sheet	EB	2750	194000	20	0.165	-	80	0	Epoxy	Monotonic	4.45	1	-	Substrate debonding	--
Rotunno et al (2015)	DLST_A_20×80_5	Clay Brick	Clay Brick	17.4	1.7	3.5	-	-	Unit	120	55	180	-	-	N	--	N	N	--	2-Block Double	CFRP	Sheet	EB	2750	194000	20	0.165	-	80	0	Epoxy	Monotonic	4.4	1	-	Substrate debonding	--
Rotunno et al (2015)	DLST_A_20×80_6	Clay Brick	Clay Brick	17.4	1.7	3.5	-	-	Unit	120	55	180	-	-	N	--	N	N	--	2-Block Double	CFRP	Sheet	EB	2750	194000	20	0.165	-	80	0	Epoxy	Monotonic	4.1	1	-	Substrate debonding	--
Rotunno et al (2015)	DLST_A_20×100_1	Clay Brick	Clay Brick	17.4	1.7	3.5	-	-	Unit	120	55	180	-	-	N	--	N	N	--	2-Block Double	CFRP	Sheet	EB	2750	194000	20	0.165	-	100	0	Epoxy	Monotonic	4.95	1	-	Substrate debonding	--
Rotunno et al (2015)	DLST_A_20×100_2	Clay Brick	Clay Brick	17.4	1.7	3.5	-	-	Unit	120	55	180	-	-	N	--	N	N	--	2-Block Double	CFRP	Sheet	EB	2750	194000	20	0.165	-	100	0	Epoxy	Monotonic	4.35	1	-	Substrate debonding	--
Rotunno et al (2015)	DLST_A_20×100_3	Clay Brick	Clay Brick	17.4	1.7	3.5	-	-	Unit	120	55	180	-	-	N	--	N	N	--	2-Block Double	CFRP	Sheet	EB	2750	194000	20	0.165	-	100	0	Epoxy	Monotonic	-	1	-	Prism failure (tension)	--
Rotunno et al (2015)	DLST_A_20×100_4	Clay Brick	Clay Brick	17.4	1.7	3.5	-	-	Unit	120	55	180	-	-	N	--	N	N	--	2-Block Double	CFRP	Sheet	EB	2750	194000	20	0.165	-	100	0	Epoxy	Monotonic	3.12	1	-	Substrate debonding	--
Rotunno et al (2015)	DLST_A_20×100_5	Clay Brick	Clay Brick	17.4	1.7	3.5	-	-	Unit	120	55	180	-	-	N	--	N	N	--	2-Block Double	CFRP	Sheet	EB	2750	194000	20	0.165	-	100	0	Epoxy	Monotonic	4.27	1	-	Substrate debonding	--
Rotunno et al (2015)	DLST_A_20×100_6	Clay Brick	Clay Brick	17.4	1.7	3.5	-	-	Unit	120	55	180	-	-	N	--	N	N	--	2-Block Double	CFRP	Sheet	EB	2750	194000	20	0.165	-	100	0	Epoxy	Monotonic	4.67	1	-	Substrate debonding	--
Rotunno et al (2015)	DLST_A_20×120_1	Clay Brick	Clay Brick	17.4	1.7	3.5	-	-	Unit	120	55	180	-	-	N	--	N	N	--	2-Block Double	CFRP	Sheet	EB	2750	194000	20	0.165	-	120	0	Epoxy	Monotonic	4.7	1	-	Substrate debonding	--
Rotunno et al (2015)	DLST_A_20×120_2	Clay Brick	Clay Brick	17.4	1.7	3.5	-	-	Unit	120	55	180	-	-	N	--	N	N	--	2-Block Double	CFRP	Sheet	EB	2750	194000	20	0.165	-	120	0	Epoxy	Monotonic	3.8	1	-	Substrate debonding	--
Rotunno et al (2015)	DLST_A_20×120_3	Clay Brick	Clay Brick	17.4	1.7	3.5	-	-	Unit	120	55	180	-	-	N	--	N	N	--	2-Block Double	CFRP	Sheet	EB	2750	194000	20	0.165	-	120	0	Epoxy	Monotonic	-	1	-	Prism failure (tension)	--
Rotunno et al (2015)	DLST_A_20×120_4	Clay Brick	Clay Brick	17.4	1.7	3.5	-	-	Unit	120	55	180	-	-	N	--	N	N	--	2-Block Double	CFRP	Sheet	EB	2750	194000	20	0.165	-	120	0	Epoxy	Monotonic	-	1	-	Prism failure (tension)	--
Rotunno et al (2015)	DLST_A_20×120_5	Clay Brick	Clay Brick	17.4	1.7	3.5	-	-	Unit	120	55	180	-	-	N	--	N	N	--	2-Block Double	CFRP	Sheet	EB	2750	194000	20	0.165	-	120	0	Epoxy	Monotonic	-	1	-	Prism failure (tension)	--
Rotunno et al (2015)	DLST_A_20×120_6	Clay Brick	Clay Brick	17.4	1.7	3.5	-	-	Unit	120	55	180	-	-	N	--	N	N	--	2-Block Double	CFRP	Sheet	EB	2750	194000	20	0.165	-	120	0	Epoxy	Monotonic	5.07	1	-	Substrate debonding	--
Rotunno et al (2015)	DLST_B_10×10_1	Clay Brick	Clay Brick	17.4	1.7	3.5	-	-	Unit	120	55	250	-	-	N	--	N	N	--	Double	CFRP	Sheet	EB	2750	194000	10	0.165	-	10	0	Epoxy	Monotonic	0.97	1	-	Substrate debonding	--
Rotunno et al (2015)	DLST_B_10×10_2	Clay Brick	Clay Brick	17.4	1.7	3.5	-	-	Unit	120	55	250	-	-	N	--	N	N	--	Double	CFRP	Sheet	EB	2750	194000	10	0.165	-	10	0	Epoxy	Monotonic	0.77	1	-	Substrate debonding	--
Rotunno et al (2015)	DLST_B_10×10_3	Clay Brick	Clay Brick	17.4	1.7	3.5	-	-	Unit	120	55	250	-	-	N	--	N	N	--	Double	CFRP	Sheet	EB	2750	194000	10	0.165	-	10	0	Epoxy	Monotonic	0.75	1	-	Substrate debonding	--
Rotunno et al (2015)	DLST_B_10×10_4	Clay Brick	Clay Brick	17.4	1.7	3.5	-	-	Unit	120	55	250	-	-	N	--	N	N	--	Double	CFRP	Sheet	EB	2750	194000	10	0.165	-	10	0	Epoxy	Monotonic	0.8	1	-	Substrate debonding	--
Rotunno et al (2015)	DLST_B_10×10_5	Clay Brick	Clay Brick	17.4	1.7	3.5	-	-	Unit	120	55	250	-	-	N	--	N	N	--	Double	CFRP	Sheet	EB	2750	194000	10	0.165	-	10	0	Epoxy	Monotonic	0.9	1	-	Substrate debonding	--
Rotunno et al (2015)	DLST_B_10×10_6	Clay Brick	Clay Brick	17.4	1.7	3.5	-	-	Unit	120	55	250	-	-	N	--	N	N	--	Double	CFRP	Sheet	EB	2750	194000	10	0.165	-	10	0	Epoxy	Monotonic	0.8	1	-	Substrate debonding	--
Rotunno et al (2015)	DLST_B_10×20_1	Clay Brick	Clay Brick	17.4	1.7	3.5	-	-	Unit	120	55	250	-	-	N	--	N	N	--	Double	CFRP	Sheet	EB	2750	194000	10	0.165	-	20	0	Epoxy	Monotonic	1.65	1	-	Substrate debonding	--
Rotunno et al (2015)	DLST_B_10×20_2	Clay Brick	Clay Brick	17.4	1.7	3.5	-	-	Unit	120	55	250	-	-	N	--	N	N	--	Double	CFRP	Sheet	EB	2750	194000	10	0.165	-	20	0	Epoxy	Monotonic	1.5	1	-	Substrate debonding	--
Rotunno et al (2015)	DLST_B_10×20_3	Clay Brick	Clay Brick	17.4	1.7	3.5	-	-	Unit	120	55	250	-	-	N	--	N	N	--	Double	CFRP	Sheet	EB	2750	194000	10	0.165	-	20	0	Epoxy	Monotonic	1.75	1	-	Substrate debonding	--
Rotunno et al (2015)	DLST_B_10×20_4	Clay Brick	Clay Brick	17.4	1.7	3.5	-	-	Unit	120	55	250	-	-	N	--	N	N	--	Double	CFRP	Sheet	EB	2750	194000	10	0.165	-	20	0	Epoxy	Monotonic	1.6	1	-	Substrate debonding	--
Rotunno et al (2015)	DLST_B_10×20_5	Clay Brick	Clay Brick	17.4	1.7	3.5	-	-	Unit	120	55	250	-	-	N	--	N	N	--	Double	CFRP	Sheet	EB	2750	194000	10	0.165	-	20	0	Epoxy	Monotonic	-	1	-	FRP rupture	--
Rotunno et al (2015)	DLST_B_10×20_6	Clay Brick	Clay Brick	17.4	1.7	3.5	-	-	Unit	120	55	250	-	-	N	--	N	N	--	Double	CFRP	Sheet	EB	2750	194000	10	0.165	-	20	0	Epoxy	Monotonic	-	1	-	FRP rupture	--
Rotunno et al (2015)	DLST_B_10×40_1	Clay Brick	Clay Brick	17.4	1.7	3.5	-	-	Unit	120	55	250	-	-	N	--	N	N	--	Double	CFRP	Sheet	EB	2750	194000	10	0.165	-	40	0	Epoxy	Monotonic	-	1	-	FRP rupture	--
Rotunno et al (2015)	DLST_B_10×40_2	Clay Brick	Clay Brick	17.4	1.7	3.5	-	-	Unit	120	55	250	-	-	N	--	N	N	--	Double	CFRP	Sheet	EB	2750	194000	10	0.165	-	40	0	Epoxy	Monotonic	2.25	1	-	Substrate debonding	--
Rotunno et al (2015)	DLST_B_10×40_3	Clay Brick	Clay Brick	17.4	1.7	3.5	-	-	Unit	120	55	250	-	-	N	--	N	N	--	Double	CFRP	Sheet	EB	2750	194000	10	0.165	-	40	0	Epoxy	Monotonic	2.5	1	-	Substrate debonding	--
Rotunno et al (2015)	DLST_B_10×40_4	Clay Brick	Clay Brick	17.4	1.7	3.5	-	-	Unit	120	55	250	-	-	N	--	N	N	--	Double	CFRP	Sheet	EB	2750	194000	10	0.165	-	40	0	Epoxy	Monotonic	-	1	-	FRP rupture	--
Rotunno et al (2015)	DLST_B_10×40_5	Clay Brick	Clay Brick	17.4	1.7	3.5	-	-	Unit	120	55	250	-	-	N	--	N	N	--	Double	CFRP	Sheet	EB	2750	194000	10	0.165	-	40	0	Epoxy	Monotonic	2.2	1	-	Substrate debonding	--
Rotunno et al (2015)	DLST_B_10×40_6	Clay Brick	Clay Brick	17.4	1.7	3.5	-	-	Unit	120	55	250	-	-	N	--	N	N	--	Double	CFRP	Sheet	EB	2750	194000	10	0.165	-	40	0	Epoxy	Monotonic	2.25	1	-	Substrate debonding	--
Rotunno et al (2015)	DLST_B_10×60_1	Clay Brick	Clay Brick	17.4	1.7	3.5	-	-	Unit	120	55	250	-	-	N	--	N	N	--	Double	CFRP	Sheet	EB	2750	194000	10	0.165	-	60	0	Epoxy	Monotonic	2.47	1	-	Substrate debonding	--
Rotunno et al (2015)	DLST_B_10×60_2	Clay Brick	Clay Brick	17.4	1.7	3.5	-	-	Unit	120	55	250	-	-	N	--	N	N	--	Double	CFRP	Sheet	EB	2750	194000	10	0.165	-	60	0	Epoxy	Monotonic	2.5	1	-	Substrate debonding	--
Rotunno et al (2015)	DLST_B_10×60_3	Clay Brick	Clay Brick	17.4	1.7	3.5	-	-	Unit	120	55	250	-	-	N	--	N	N	--	Double	CFRP	Sheet	EB	2750	194000	10	0.165	-	60	0	Epoxy	Monotonic	2.35	1	-	Substrate debonding	--
Rotunno et al (2015)	DLST_B_10×60_4	Clay Brick	Clay Brick	17.4	1.7	3.5	-	-	Unit	120	55	250	-	-	N	--	N	N	--	Double	CFRP	Sheet	EB	2750	194000	10	0.165	-	60	0	Epoxy	Monotonic	2.35	1	-	Substrate debonding	--
Rotunno et al (2015)	DLST_B_10×60_5	Clay Brick	Clay Brick	17.4	1.7	3.5	-	-	Unit	120	55	250	-	-	N	--	N	N	--	Double	CFRP	Sheet	EB	2750	194000	10	0.165	-	60	0	Epoxy	Monotonic	2.3	1	-	Substrate debonding	--
Rotunno et al (2015)	DLST_B_10×60_6	Clay Brick	Clay Brick	17.4	1.7	3.5	-	-	Unit	120	55	250	-	-	N	--	N	N	--	Double	CFRP	Sheet	EB	2750	194000	10	0.165	-	60	0	Epoxy	Monotonic	-	1	-	FRP rupture	--
Rotunno et al (2015)	DLST_B_10×80_1	Clay Brick	Clay Brick	17.4	1.7	3.5	-	-	Unit	120	55	250	-	-	N	--	N	N	--	Double	CFRP	Sheet	EB	2750	194000	10	0.165	-	80	0	Epoxy	Monotonic	-	1	-	FRP rupture	--
Rotunno et al (2015)	DLST_B_10×80_2	Clay Brick	Clay Brick	17.4	1.7	3.5	-	-	Unit	120	55	250	-	-	N	--	N	N	--	Double	CFRP	Sheet	EB	2750	194000	10	0.165	-	80	0	Epoxy	Monotonic	2.77	1	-	Substrate debonding	--
Rotunno et al (2015)	DLST_B_10×80_3	Clay Brick	Clay Brick	17.4	1.7	3.5	-	-	Unit	120	55	250	-	-	N	--	N	N	--	Double	CFRP	Sheet	EB	2750	194000	10	0.165	-	80	0	Epoxy	Monotonic	2.77	1	-	Substrate debonding	--
Rotunno et al (2015)	DLST_B_10×80_4	Clay Brick	Clay Brick	17.4	1.7	3.5	-	-	Unit	120	55	250	-	-	N	--	N	N	--	Double	CFRP	Sheet	EB	2750	194000	10	0.165	-	80	0	Epoxy	Monotonic	2.7	1	-	Substrate debonding	--
Rotunno et al (2015)	DLST_B_10×80_5	Clay Brick	Clay Brick	17.4	1.7	3.5	-	-	Unit	120	55	250	-	-	N	--	N	N	--	Double	CFRP	Sheet	EB	2750	194000	10	0.165	-	80	0	Epoxy	Monotonic	3.05	1	-	Substrate debonding	--
Rotunno et al (2015)	DLST_B_10×80_6	Clay Brick	Clay Brick	17.4	1.7	3.5	-	-	Unit	120	55	250	-	-	N	--	N	N	--	Double	CFRP	Sheet	EB	2750	194000	10	0.165	-	80	0	Epoxy	Monotonic	-	1	-	FRP rupture	--
Rotunno et al (2015)	DLST_B_10×100_1	Clay Brick	Clay Brick	17.4	1.7	3.5	-	-	Unit	120	55	250	-	-	N	--	N	N	--	Double	CFRP	Sheet	EB	2750	194000	10	0.165	-	100	0	Epoxy	Monotonic	3.12	1	-	Substrate debonding	--
Rotunno et al (2015)	DLST_B_10×100_2	Clay Brick	Clay Brick	17.4	1.7	3.5	-	-	Unit	120	55	250	-	-	N	--	N	N	--	Double	CFRP	Sheet	EB	2750	194000	10	0.165	-	100	0	Epoxy	Monotonic	2.57	1	-	Substrate debonding	--
Rotunno et al (2015)	DLST_B_10×100_3	Clay Brick	Clay Brick	17.4	1.7	3.5	-	-	Unit	120	55	250	-	-	N	--	N	N	--	Double	CFRP	Sheet	EB	2750	194000	10	0.165	-	100	0	Epoxy	Monotonic	3.05	1	-	Substrate debonding	--
Rotunno et al (2015)	DLST_B_10×100_4	Clay Brick	Clay Brick	17.4	1.7	3.5	-	-	Unit	120	55	250	-	-	N	--	N	N	--	Double	CFRP	Sheet	EB	2750	194000	10	0.165	-	100	0	Epoxy	Monotonic	3.12	1	-	Substrate debonding	--
Rotunno et al (2015)	DLST_B_10×100_5	Clay Brick	Clay Brick	17.4	1.7	3.5	-	-	Unit	120	55	250	-	-	N	--	N	N	--	Double	CFRP	Sheet	EB	2750	194000	10	0.165	-	100	0	Epoxy	Monotonic	2.57	1	-	Substrate debonding	--
Rotunno et al (2015)	DLST_B_10×100_6	Clay Brick	Clay Brick	17.4	1.7	3.5	-	-	Unit	120	55	250	-	-	N	--	N	N	--	Double	CFRP	Sheet	EB	2750	194000	10	0.165	-	100	0	Epoxy	Monotonic	3.05	1	-	Substrate debonding	--
Rotunno et al (2015)	DLST_B_10×120_1	Clay Brick	Clay Brick	17.4	1.7	3.5	-	-	Unit	120	55	250	-	-	N	--	N	N	--	Double	CFRP	Sheet	EB	2750	194000	10	0.165	-	120	0	Epoxy	Monotonic	3	1	-	Substrate debonding	--
Rotunno et al (2015)	DLST_B_10×120_2	Clay Brick	Clay Brick	17.4	1.7	3.5	-	-	Unit	120	55	250	-	-	N	--	N	N	--	Double	CFRP	Sheet	EB	2750	194000	10	0.165	-	120	0	Epoxy	Monotonic	2.92	1	-	Substrate debonding	--
Rotunno et al (2015)	DLST_B_10×120_3	Clay Brick	Clay Brick	17.4	1.7	3.5	-	-	Unit	120	55	250	-	-	N	--	N	N	--	Double	CFRP	Sheet	EB	2750	194000	10	0.165	-	120	0	Epoxy	Monotonic	2.75	1	-	Substrate debonding	--
Rotunno et al (2015)	DLST_B_10×120_4	Clay Brick	Clay Brick	17.4	1.7	3.5	-	-	Unit	120	55	250	-	-	N	--	N	N	--	Double	CFRP	Sheet	EB	2750	194000	10	0.165	-	120	0	Epoxy	Monotonic	-	1	-	FRP rupture	--
Rotunno et al (2015)	DLST_B_10×120_5	Clay Brick	Clay Brick	17.4	1.7	3.5	-	-	Unit	120	55	250	-	-	N	--	N	N	--	Double	CFRP	Sheet	EB	2750	194000	10	0.165	-	120	0	Epoxy	Monotonic	2.85	1	-	Substrate debonding	--
Rotunno et al (2015)	DLST_B_10×120_6	Clay Brick	Clay Brick	17.4	1.7	3.5	-	-	Unit	120	55	250	-	-	N	--	N	N	--	Double	CFRP	Sheet	EB	2750	194000	10	0.165	-	120	0	Epoxy	Monotonic	2.8	1	-	Substrate debonding	--
Rotunno et al (2015)	DLST_B_10×140_1	Clay Brick	Clay Brick	17.4	1.7	3.5	-	-	Unit	120	55	250	-	-	N	--	N	N	--	Double	CFRP	Sheet	EB	2750	194000	10	0.165	-	140	0	Epoxy	Monotonic	2.7	1	-	Substrate debonding	--
Rotunno et al (2015)	DLST_B_10×140_2	Clay Brick	Clay Brick	17.4	1.7	3.5	-	-	Unit	120	55	250	-	-	N	--	N	N	--	Double	CFRP	Sheet	EB	2750	194000	10	0.165	-	140	0	Epoxy	Monotonic	2.7	1	-	Substrate debonding	--
Rotunno et al (2015)	DLST_B_10×140_3	Clay Brick	Clay Brick	17.4	1.7	3.5	-	-	Unit	120	55	250	-	-	N	--	N	N	--	Double	CFRP	Sheet	EB	2750	194000	10	0.165	-	140	0	Epoxy	Monotonic	-	1	-	FRP rupture	--
Rotunno et al (2015)	DLST_B_10×140_4	Clay Brick	Clay Brick	17.4	1.7	3.5	-	-	Unit	120	55	250	-	-	N	--	N	N	--	Double	CFRP	Sheet	EB	2750	194000	10	0.165	-	140	0	Epoxy	Monotonic	-	1	-	FRP rupture	--
Rotunno et al (2015)	DLST_B_10×140_5	Clay Brick	Clay Brick	17.4	1.7	3.5	-	-	Unit	120	55	250	-	-	N	--	N	N	--	Double	CFRP	Sheet	EB	2750	194000	10	0.165	-	140	0	Epoxy	Monotonic	3.1	1	-	Substrate debonding	--
Rotunno et al (2015)	DLST_B_10×140_6	Clay Brick	Clay Brick	17.4	1.7	3.5	-	-	Unit	120	55	250	-	-	N	--	N	N	--	Double	CFRP	Sheet	EB	2750	194000	10	0.165	-	140	0	Epoxy	Monotonic	3.01	1	-	Substrate debonding	--
Rotunno et al (2015)	DLST_B_10×200_1	Clay Brick	Clay Brick	17.4	1.7	3.5	-	-	Unit	120	55	250	-	-	N	--	N	N	--	Double	CFRP	Sheet	EB	2750	194000	10	0.165	-	200	0	Epoxy	Monotonic	3.3	1	-	Substrate debonding	--
Rotunno et al (2015)	DLST_B_10×200_2	Clay Brick	Clay Brick	17.4	1.7	3.5	-	-	Unit	120	55	250	-	-	N	--	N	N	--	Double	CFRP	Sheet	EB	2750	194000	10	0.165	-	200	0	Epoxy	Monotonic	3.47	1	-	Substrate debonding	--
Rotunno et al (2015)	DLST_B_10×200_3	Clay Brick	Clay Brick	17.4	1.7	3.5	-	-	Unit	120	55	250	-	-	N	--	N	N	--	Double	CFRP	Sheet	EB	2750	194000	10	0.165	-	200	0	Epoxy	Monotonic	3	1	-	Substrate debonding	--
Rotunno et al (2015)	DLST_B_10×200_4	Clay Brick	Clay Brick	17.4	1.7	3.5	-	-	Unit	120	55	250	-	-	N	--	N	N	--	Double	CFRP	Sheet	EB	2750	194000	10	0.165	-	200	0	Epoxy	Monotonic	3.2	1	-	Substrate debonding	--
Rotunno et al (2015)	DLST_B_10×200_5	Clay Brick	Clay Brick	17.4	1.7	3.5	-	-	Unit	120	55	250	-	-	N	--	N	N	--	Double	CFRP	Sheet	EB	2750	194000	10	0.165	-	200	0	Epoxy	Monotonic	3	1	-	Substrate debonding	--
Rotunno et al (2015)	DLST_B_10×200_6	Clay Brick	Clay Brick	17.4	1.7	3.5	-	-	Unit	120	55	250	-	-	N	--	N	N	--	Double	CFRP	Sheet	EB	2750	194000	10	0.165	-	200	0	Epoxy	Monotonic	3.1	1	-	Substrate debonding	--
Rotunno et al (2015)	SLST_10×10_1	Clay Brick	Clay Brick	17.4	1.7	3.5	-	-	Unit	120	55	250	-	-	N	--	N	N	--	Single	CFRP	Sheet	EB	2750	194000	10	0.165	-	10	0	Epoxy	Monotonic	0.99	1	-	Substrate debonding	--
Rotunno et al (2015)	SLST_10×10_2	Clay Brick	Clay Brick	17.4	1.7	3.5	-	-	Unit	120	55	250	-	-	N	--	N	N	--	Single	CFRP	Sheet	EB	2750	194000	10	0.165	-	10	0	Epoxy	Monotonic	0.99	1	-	Substrate debonding	--
Rotunno et al (2015)	SLST_10×10_3	Clay Brick	Clay Brick	17.4	1.7	3.5	-	-	Unit	120	55	250	-	-	N	--	N	N	--	Single	CFRP	Sheet	EB	2750	194000	10	0.165	-	10	0	Epoxy	Monotonic	1.09	1	-	Substrate debonding	--
Rotunno et al (2015)	SLST_10×10_4	Clay Brick	Clay Brick	17.4	1.7	3.5	-	-	Unit	120	55	250	-	-	N	--	N	N	--	Single	CFRP	Sheet	EB	2750	194000	10	0.165	-	10	0	Epoxy	Monotonic	0.94	1	-	Substrate debonding	--
Rotunno et al (2015)	SLST_10×10_5	Clay Brick	Clay Brick	17.4	1.7	3.5	-	-	Unit	120	55	250	-	-	N	--	N	N	--	Single	CFRP	Sheet	EB	2750	194000	10	0.165	-	10	0	Epoxy	Monotonic	1.09	1	-	Substrate debonding	--
Rotunno et al (2015)	SLST_10×10_6	Clay Brick	Clay Brick	17.4	1.7	3.5	-	-	Unit	120	55	250	-	-	N	--	N	N	--	Single	CFRP	Sheet	EB	2750	194000	10	0.165	-	10	0	Epoxy	Monotonic	1.24	1	-	Substrate debonding	--
Rotunno et al (2015)	SLST_10×20_1	Clay Brick	Clay Brick	17.4	1.7	3.5	-	-	Unit	120	55	250	-	-	N	--	N	N	--	Single	CFRP	Sheet	EB	2750	194000	10	0.165	-	20	0	Epoxy	Monotonic	1.99	1	-	Substrate debonding	--
Rotunno et al (2015)	SLST_10×20_2	Clay Brick	Clay Brick	17.4	1.7	3.5	-	-	Unit	120	55	250	-	-	N	--	N	N	--	Single	CFRP	Sheet	EB	2750	194000	10	0.165	-	20	0	Epoxy	Monotonic	2.14	1	-	Substrate debonding	--
Rotunno et al (2015)	SLST_10×20_3	Clay Brick	Clay Brick	17.4	1.7	3.5	-	-	Unit	120	55	250	-	-	N	--	N	N	--	Single	CFRP	Sheet	EB	2750	194000	10	0.165	-	20	0	Epoxy	Monotonic	1.99	1	-	Substrate debonding	--
Rotunno et al (2015)	SLST_10×20_4	Clay Brick	Clay Brick	17.4	1.7	3.5	-	-	Unit	120	55	250	-	-	N	--	N	N	--	Single	CFRP	Sheet	EB	2750	194000	10	0.165	-	20	0	Epoxy	Monotonic	1.84	1	-	Substrate debonding	--
Rotunno et al (2015)	SLST_10×20_5	Clay Brick	Clay Brick	17.4	1.7	3.5	-	-	Unit	120	55	250	-	-	N	--	N	N	--	Single	CFRP	Sheet	EB	2750	194000	10	0.165	-	20	0	Epoxy	Monotonic	1.84	1	-	Substrate debonding	--
Rotunno et al (2015)	SLST_10×20_6	Clay Brick	Clay Brick	17.4	1.7	3.5	-	-	Unit	120	55	250	-	-	N	--	N	N	--	Single	CFRP	Sheet	EB	2750	194000	10	0.165	-	20	0	Epoxy	Monotonic	2.19	1	-	Substrate debonding	--
Rotunno et al (2015)	SLST_10×40_1	Clay Brick	Clay Brick	17.4	1.7	3.5	-	-	Unit	120	55	250	-	-	N	--	N	N	--	Single	CFRP	Sheet	EB	2750	194000	10	0.165	-	40	0	Epoxy	Monotonic	2.49	1	-	Substrate debonding	--
Rotunno et al (2015)	SLST_10×40_2	Clay Brick	Clay Brick	17.4	1.7	3.5	-	-	Unit	120	55	250	-	-	N	--	N	N	--	Single	CFRP	Sheet	EB	2750	194000	10	0.165	-	40	0	Epoxy	Monotonic	2.39	1	-	Substrate debonding	--
Rotunno et al (2015)	SLST_10×40_3	Clay Brick	Clay Brick	17.4	1.7	3.5	-	-	Unit	120	55	250	-	-	N	--	N	N	--	Single	CFRP	Sheet	EB	2750	194000	10	0.165	-	40	0	Epoxy	Monotonic	2.29	1	-	Substrate debonding	--
Rotunno et al (2015)	SLST_10×40_4	Clay Brick	Clay Brick	17.4	1.7	3.5	-	-	Unit	120	55	250	-	-	N	--	N	N	--	Single	CFRP	Sheet	EB	2750	194000	10	0.165	-	40	0	Epoxy	Monotonic	2.29	1	-	Substrate debonding	--
Rotunno et al (2015)	SLST_10×40_5	Clay Brick	Clay Brick	17.4	1.7	3.5	-	-	Unit	120	55	250	-	-	N	--	N	N	--	Single	CFRP	Sheet	EB	2750	194000	10	0.165	-	40	0	Epoxy	Monotonic	2.29	1	-	Substrate debonding	--
Rotunno et al (2015)	SLST_10×40_6	Clay Brick	Clay Brick	17.4	1.7	3.5	-	-	Unit	120	55	250	-	-	N	--	N	N	--	Single	CFRP	Sheet	EB	2750	194000	10	0.165	-	40	0	Epoxy	Monotonic	2.76	1	-	Substrate debonding	--
Rotunno et al (2015)	SLST_10×60_1	Clay Brick	Clay Brick	17.4	1.7	3.5	-	-	Unit	120	55	250	-	-	N	--	N	N	--	Single	CFRP	Sheet	EB	2750	194000	10	0.165	-	60	0	Epoxy	Monotonic	2.64	1	-	Substrate debonding	--
Rotunno et al (2015)	SLST_10×60_2	Clay Brick	Clay Brick	17.4	1.7	3.5	-	-	Unit	120	55	250	-	-	N	--	N	N	--	Single	CFRP	Sheet	EB	2750	194000	10	0.165	-	60	0	Epoxy	Monotonic	2.54	1	-	Substrate debonding	--
Rotunno et al (2015)	SLST_10×60_3	Clay Brick	Clay Brick	17.4	1.7	3.5	-	-	Unit	120	55	250	-	-	N	--	N	N	--	Single	CFRP	Sheet	EB	2750	194000	10	0.165	-	60	0	Epoxy	Monotonic	-	1	-	FRP rupture	--
Rotunno et al (2015)	SLST_10×60_4	Clay Brick	Clay Brick	17.4	1.7	3.5	-	-	Unit	120	55	250	-	-	N	--	N	N	--	Single	CFRP	Sheet	EB	2750	194000	10	0.165	-	60	0	Epoxy	Monotonic	2.99	1	-	Substrate debonding	--
Rotunno et al (2015)	SLST_10×60_5	Clay Brick	Clay Brick	17.4	1.7	3.5	-	-	Unit	120	55	250	-	-	N	--	N	N	--	Single	CFRP	Sheet	EB	2750	194000	10	0.165	-	60	0	Epoxy	Monotonic	2.74	1	-	Substrate debonding	--
Rotunno et al (2015)	SLST_10×60_6	Clay Brick	Clay Brick	17.4	1.7	3.5	-	-	Unit	120	55	250	-	-	N	--	N	N	--	Single	CFRP	Sheet	EB	2750	194000	10	0.165	-	60	0	Epoxy	Monotonic	-	1	-	FRP rupture	--
Rotunno et al (2015)	SLST_10×80_1	Clay Brick	Clay Brick	17.4	1.7	3.5	-	-	Unit	120	55	250	-	-	N	--	N	N	--	Single	CFRP	Sheet	EB	2750	194000	10	0.165	-	80	0	Epoxy	Monotonic	2.94	1	-	Substrate debonding	--
Rotunno et al (2015)	SLST_10×80_2	Clay Brick	Clay Brick	17.4	1.7	3.5	-	-	Unit	120	55	250	-	-	N	--	N	N	--	Single	CFRP	Sheet	EB	2750	194000	10	0.165	-	80	0	Epoxy	Monotonic	3.24	1	-	Substrate debonding	--
Rotunno et al (2015)	SLST_10×80_3	Clay Brick	Clay Brick	17.4	1.7	3.5	-	-	Unit	120	55	250	-	-	N	--	N	N	--	Single	CFRP	Sheet	EB	2750	194000	10	0.165	-	80	0	Epoxy	Monotonic	2.69	1	-	Substrate debonding	--
Rotunno et al (2015)	SLST_10×80_4	Clay Brick	Clay Brick	17.4	1.7	3.5	-	-	Unit	120	55	250	-	-	N	--	N	N	--	Single	CFRP	Sheet	EB	2750	194000	10	0.165	-	80	0	Epoxy	Monotonic	2.54	1	-	Substrate debonding	--
Rotunno et al (2015)	SLST_10×80_5	Clay Brick	Clay Brick	17.4	1.7	3.5	-	-	Unit	120	55	250	-	-	N	--	N	N	--	Single	CFRP	Sheet	EB	2750	194000	10	0.165	-	80	0	Epoxy	Monotonic	2.69	1	-	Substrate debonding	--
Rotunno et al (2015)	SLST_10×80_6	Clay Brick	Clay Brick	17.4	1.7	3.5	-	-	Unit	120	55	250	-	-	N	--	N	N	--	Single	CFRP	Sheet	EB	2750	194000	10	0.165	-	80	0	Epoxy	Monotonic	2.82	1	-	Substrate debonding	--
Rotunno et al (2015)	SLST_10×100_1	Clay Brick	Clay Brick	17.4	1.7	3.5	-	-	Unit	120	55	250	-	-	N	--	N	N	--	Single	CFRP	Sheet	EB	2750	194000	10	0.165	-	100	0	Epoxy	Monotonic	-	1	-	FRP rupture	--
Rotunno et al (2015)	SLST_10×100_2	Clay Brick	Clay Brick	17.4	1.7	3.5	-	-	Unit	120	55	250	-	-	N	--	N	N	--	Single	CFRP	Sheet	EB	2750	194000	10	0.165	-	100	0	Epoxy	Monotonic	2.74	1	-	Substrate debonding	--
Rotunno et al (2015)	SLST_10×100_3	Clay Brick	Clay Brick	17.4	1.7	3.5	-	-	Unit	120	55	250	-	-	N	--	N	N	--	Single	CFRP	Sheet	EB	2750	194000	10	0.165	-	100	0	Epoxy	Monotonic	2.64	1	-	Substrate debonding	--
Rotunno et al (2015)	SLST_10×100_4	Clay Brick	Clay Brick	17.4	1.7	3.5	-	-	Unit	120	55	250	-	-	N	--	N	N	--	Single	CFRP	Sheet	EB	2750	194000	10	0.165	-	100	0	Epoxy	Monotonic	2.94	1	-	Substrate debonding	--
Rotunno et al (2015)	SLST_10×100_5	Clay Brick	Clay Brick	17.4	1.7	3.5	-	-	Unit	120	55	250	-	-	N	--	N	N	--	Single	CFRP	Sheet	EB	2750	194000	10	0.165	-	100	0	Epoxy	Monotonic	-	1	-	FRP rupture	--
Rotunno et al (2015)	SLST_10×100_6	Clay Brick	Clay Brick	17.4	1.7	3.5	-	-	Unit	120	55	250	-	-	N	--	N	N	--	Single	CFRP	Sheet	EB	2750	194000	10	0.165	-	100	0	Epoxy	Monotonic	-	1	-	FRP rupture	--
Rotunno et al (2015)	SLST_10×120_1	Clay Brick	Clay Brick	17.4	1.7	3.5	-	-	Unit	120	55	250	-	-	N	--	N	N	--	Single	CFRP	Sheet	EB	2750	194000	10	0.165	-	120	0	Epoxy	Monotonic	2.7	1	-	Substrate debonding	--
Rotunno et al (2015)	SLST_10×120_2	Clay Brick	Clay Brick	17.4	1.7	3.5	-	-	Unit	120	55	250	-	-	N	--	N	N	--	Single	CFRP	Sheet	EB	2750	194000	10	0.165	-	120	0	Epoxy	Monotonic	2.48	1	-	Substrate debonding	--
Rotunno et al (2015)	SLST_10×120_3	Clay Brick	Clay Brick	17.4	1.7	3.5	-	-	Unit	120	55	250	-	-	N	--	N	N	--	Single	CFRP	Sheet	EB	2750	194000	10	0.165	-	120	0	Epoxy	Monotonic	2.56	1	-	Substrate debonding	--
Rotunno et al (2015)	SLST_10×120_4	Clay Brick	Clay Brick	17.4	1.7	3.5	-	-	Unit	120	55	250	-	-	N	--	N	N	--	Single	CFRP	Sheet	EB	2750	194000	10	0.165	-	120	0	Epoxy	Monotonic	2.75	1	-	Substrate debonding	--
Rotunno et al (2015)	SLST_10×120_5	Clay Brick	Clay Brick	17.4	1.7	3.5	-	-	Unit	120	55	250	-	-	N	--	N	N	--	Single	CFRP	Sheet	EB	2750	194000	10	0.165	-	120	0	Epoxy	Monotonic	2.8	1	-	Substrate debonding	--
Rotunno et al (2015)	SLST_10×120_6	Clay Brick	Clay Brick	17.4	1.7	3.5	-	-	Unit	120	55	250	-	-	N	--	N	N	--	Single	CFRP	Sheet	EB	2750	194000	10	0.165	-	120	0	Epoxy	Monotonic	2.79	1	-	Substrate debonding	--
Rotunno et al (2015)	SLST_10×140_1	Clay Brick	Clay Brick	17.4	1.7	3.5	-	-	Unit	120	55	250	-	-	N	--	N	N	--	Single	CFRP	Sheet	EB	2750	194000	10	0.165	-	140	0	Epoxy	Monotonic	2.55	1	-	Substrate debonding	--
Rotunno et al (2015)	SLST_10×140_2	Clay Brick	Clay Brick	17.4	1.7	3.5	-	-	Unit	120	55	250	-	-	N	--	N	N	--	Single	CFRP	Sheet	EB	2750	194000	10	0.165	-	140	0	Epoxy	Monotonic	2.7	1	-	Substrate debonding	--
Rotunno et al (2015)	SLST_10×140_3	Clay Brick	Clay Brick	17.4	1.7	3.5	-	-	Unit	120	55	250	-	-	N	--	N	N	--	Single	CFRP	Sheet	EB	2750	194000	10	0.165	-	140	0	Epoxy	Monotonic	2.49	1	-	Substrate debonding	--
Rotunno et al (2015)	SLST_10×140_4	Clay Brick	Clay Brick	17.4	1.7	3.5	-	-	Unit	120	55	250	-	-	N	--	N	N	--	Single	CFRP	Sheet	EB	2750	194000	10	0.165	-	140	0	Epoxy	Monotonic	2.5	1	-	Substrate debonding	--
Rotunno et al (2015)	SLST_10×140_5	Clay Brick	Clay Brick	17.4	1.7	3.5	-	-	Unit	120	55	250	-	-	N	--	N	N	--	Single	CFRP	Sheet	EB	2750	194000	10	0.165	-	140	0	Epoxy	Monotonic	2.82	1	-	Substrate debonding	--
Rotunno et al (2015)	SLST_10×140_6	Clay Brick	Clay Brick	17.4	1.7	3.5	-	-	Unit	120	55	250	-	-	N	--	N	N	--	Single	CFRP	Sheet	EB	2750	194000	10	0.165	-	140	0	Epoxy	Monotonic	2.69	1	-	Substrate debonding	--
Rotunno et al (2015)	SLST_10×200_1	Clay Brick	Clay Brick	17.4	1.7	3.5	-	-	Unit	120	55	250	-	-	N	--	N	N	--	Single	CFRP	Sheet	EB	2750	194000	10	0.165	-	200	0	Epoxy	Monotonic	3.07	1	-	Substrate debonding	--
Rotunno et al (2015)	SLST_10×200_2	Clay Brick	Clay Brick	17.4	1.7	3.5	-	-	Unit	120	55	250	-	-	N	--	N	N	--	Single	CFRP	Sheet	EB	2750	194000	10	0.165	-	200	0	Epoxy	Monotonic	3.19	1	-	Substrate debonding	--
Rotunno et al (2015)	SLST_10×200_3	Clay Brick	Clay Brick	17.4	1.7	3.5	-	-	Unit	120	55	250	-	-	N	--	N	N	--	Single	CFRP	Sheet	EB	2750	194000	10	0.165	-	200	0	Epoxy	Monotonic	2.91	1	-	Substrate debonding	--
Rotunno et al (2015)	SLST_10×200_4	Clay Brick	Clay Brick	17.4	1.7	3.5	-	-	Unit	120	55	250	-	-	N	--	N	N	--	Single	CFRP	Sheet	EB	2750	194000	10	0.165	-	200	0	Epoxy	Monotonic	3.05	1	-	Substrate debonding	--
Rotunno et al (2015)	SLST_10×200_5	Clay Brick	Clay Brick	17.4	1.7	3.5	-	-	Unit	120	55	250	-	-	N	--	N	N	--	Single	CFRP	Sheet	EB	2750	194000	10	0.165	-	200	0	Epoxy	Monotonic	2.87	1	-	Substrate debonding	--
Rotunno et al (2015)	SLST_10×200_6	Clay Brick	Clay Brick	17.4	1.7	3.5	-	-	Unit	120	55	250	-	-	N	--	N	N	--	Single	CFRP	Sheet	EB	2750	194000	10	0.165	-	200	0	Epoxy	Monotonic	3.01	1	-	Substrate debonding	--
Rotunno et al (2015)	DLST_B_20×10_1	Clay Brick	Clay Brick	17.4	1.7	3.5	-	-	Unit	120	55	250	-	-	N	--	N	N	--	Double	CFRP	Sheet	EB	2750	194000	20	0.165	-	10	0	Epoxy	Monotonic	1.79	1	-	Substrate debonding	--
Rotunno et al (2015)	DLST_B_20×10_2	Clay Brick	Clay Brick	17.4	1.7	3.5	-	-	Unit	120	55	250	-	-	N	--	N	N	--	Double	CFRP	Sheet	EB	2750	194000	20	0.165	-	10	0	Epoxy	Monotonic	1.79	1	-	Substrate debonding	--
Rotunno et al (2015)	DLST_B_20×10_3	Clay Brick	Clay Brick	17.4	1.7	3.5	-	-	Unit	120	55	250	-	-	N	--	N	N	--	Double	CFRP	Sheet	EB	2750	194000	20	0.165	-	10	0	Epoxy	Monotonic	1.34	1	-	Substrate debonding	--
Rotunno et al (2015)	DLST_B_20×10_4	Clay Brick	Clay Brick	17.4	1.7	3.5	-	-	Unit	120	55	250	-	-	N	--	N	N	--	Double	CFRP	Sheet	EB	2750	194000	20	0.165	-	10	0	Epoxy	Monotonic	1.89	1	-	Substrate debonding	--
Rotunno et al (2015)	DLST_B_20×10_5	Clay Brick	Clay Brick	17.4	1.7	3.5	-	-	Unit	120	55	250	-	-	N	--	N	N	--	Double	CFRP	Sheet	EB	2750	194000	20	0.165	-	10	0	Epoxy	Monotonic	1.84	1	-	Substrate debonding	--
Rotunno et al (2015)	DLST_B_20×10_6	Clay Brick	Clay Brick	17.4	1.7	3.5	-	-	Unit	120	55	250	-	-	N	--	N	N	--	Double	CFRP	Sheet	EB	2750	194000	20	0.165	-	10	0	Epoxy	Monotonic	1.49	1	-	Substrate debonding	--
Rotunno et al (2015)	DLST_B_20×20_1	Clay Brick	Clay Brick	17.4	1.7	3.5	-	-	Unit	120	55	250	-	-	N	--	N	N	--	Double	CFRP	Sheet	EB	2750	194000	20	0.165	-	20	0	Epoxy	Monotonic	3.49	1	-	Substrate debonding	--
Rotunno et al (2015)	DLST_B_20×20_2	Clay Brick	Clay Brick	17.4	1.7	3.5	-	-	Unit	120	55	250	-	-	N	--	N	N	--	Double	CFRP	Sheet	EB	2750	194000	20	0.165	-	20	0	Epoxy	Monotonic	2.49	1	-	Substrate debonding	--
Rotunno et al (2015)	DLST_B_20×20_3	Clay Brick	Clay Brick	17.4	1.7	3.5	-	-	Unit	120	55	250	-	-	N	--	N	N	--	Double	CFRP	Sheet	EB	2750	194000	20	0.165	-	20	0	Epoxy	Monotonic	2.39	1	-	Substrate debonding	--
Rotunno et al (2015)	DLST_B_20×20_4	Clay Brick	Clay Brick	17.4	1.7	3.5	-	-	Unit	120	55	250	-	-	N	--	N	N	--	Double	CFRP	Sheet	EB	2750	194000	20	0.165	-	20	0	Epoxy	Monotonic	2.69	1	-	Substrate debonding	--
Rotunno et al (2015)	DLST_B_20×20_5	Clay Brick	Clay Brick	17.4	1.7	3.5	-	-	Unit	120	55	250	-	-	N	--	N	N	--	Double	CFRP	Sheet	EB	2750	194000	20	0.165	-	20	0	Epoxy	Monotonic	2.54	1	-	Substrate debonding	--
Rotunno et al (2015)	DLST_B_20×20_6	Clay Brick	Clay Brick	17.4	1.7	3.5	-	-	Unit	120	55	250	-	-	N	--	N	N	--	Double	CFRP	Sheet	EB	2750	194000	20	0.165	-	20	0	Epoxy	Monotonic	2.19	1	-	Substrate debonding	--
Rotunno et al (2015)	DLST_B_20×40_1	Clay Brick	Clay Brick	17.4	1.7	3.5	-	-	Unit	120	55	250	-	-	N	--	N	N	--	Double	CFRP	Sheet	EB	2750	194000	20	0.165	-	40	0	Epoxy	Monotonic	-	1	-	FRP rupture	--
Rotunno et al (2015)	DLST_B_20×40_2	Clay Brick	Clay Brick	17.4	1.7	3.5	-	-	Unit	120	55	250	-	-	N	--	N	N	--	Double	CFRP	Sheet	EB	2750	194000	20	0.165	-	40	0	Epoxy	Monotonic	3.64	1	-	Substrate debonding	--
Rotunno et al (2015)	DLST_B_20×40_3	Clay Brick	Clay Brick	17.4	1.7	3.5	-	-	Unit	120	55	250	-	-	N	--	N	N	--	Double	CFRP	Sheet	EB	2750	194000	20	0.165	-	40	0	Epoxy	Monotonic	4.05	1	-	Substrate debonding	--
Rotunno et al (2015)	DLST_B_20×40_4	Clay Brick	Clay Brick	17.4	1.7	3.5	-	-	Unit	120	55	250	-	-	N	--	N	N	--	Double	CFRP	Sheet	EB	2750	194000	20	0.165	-	40	0	Epoxy	Monotonic	3.5	1	-	Substrate debonding	--
Rotunno et al (2015)	DLST_B_20×40_5	Clay Brick	Clay Brick	17.4	1.7	3.5	-	-	Unit	120	55	250	-	-	N	--	N	N	--	Double	CFRP	Sheet	EB	2750	194000	20	0.165	-	40	0	Epoxy	Monotonic	3.35	1	-	Substrate debonding	--
Rotunno et al (2015)	DLST_B_20×40_6	Clay Brick	Clay Brick	17.4	1.7	3.5	-	-	Unit	120	55	250	-	-	N	--	N	N	--	Double	CFRP	Sheet	EB	2750	194000	20	0.165	-	40	0	Epoxy	Monotonic	4.17	1	-	Substrate debonding	--
Rotunno et al (2015)	DLST_B_20×60_1	Clay Brick	Clay Brick	17.4	1.7	3.5	-	-	Unit	120	55	250	-	-	N	--	N	N	--	Double	CFRP	Sheet	EB	2750	194000	20	0.165	-	60	0	Epoxy	Monotonic	4.45	1	-	Substrate debonding	--
Rotunno et al (2015)	DLST_B_20×60_2	Clay Brick	Clay Brick	17.4	1.7	3.5	-	-	Unit	120	55	250	-	-	N	--	N	N	--	Double	CFRP	Sheet	EB	2750	194000	20	0.165	-	60	0	Epoxy	Monotonic	-	1	-	FRP rupture	--
Rotunno et al (2015)	DLST_B_20×60_3	Clay Brick	Clay Brick	17.4	1.7	3.5	-	-	Unit	120	55	250	-	-	N	--	N	N	--	Double	CFRP	Sheet	EB	2750	194000	20	0.165	-	60	0	Epoxy	Monotonic	4.25	1	-	Substrate debonding	--
Rotunno et al (2015)	DLST_B_20×60_4	Clay Brick	Clay Brick	17.4	1.7	3.5	-	-	Unit	120	55	250	-	-	N	--	N	N	--	Double	CFRP	Sheet	EB	2750	194000	20	0.165	-	60	0	Epoxy	Monotonic	-	1	-	FRP rupture	--
Rotunno et al (2015)	DLST_B_20×60_5	Clay Brick	Clay Brick	17.4	1.7	3.5	-	-	Unit	120	55	250	-	-	N	--	N	N	--	Double	CFRP	Sheet	EB	2750	194000	20	0.165	-	60	0	Epoxy	Monotonic	4.42	1	-	Substrate debonding	--
Rotunno et al (2015)	DLST_B_20×60_6	Clay Brick	Clay Brick	17.4	1.7	3.5	-	-	Unit	120	55	250	-	-	N	--	N	N	--	Double	CFRP	Sheet	EB	2750	194000	20	0.165	-	60	0	Epoxy	Monotonic	4.1	1	-	Substrate debonding	--
Rotunno et al (2015)	DLST_B_20×80_1	Clay Brick	Clay Brick	17.4	1.7	3.5	-	-	Unit	120	55	250	-	-	N	--	N	N	--	Double	CFRP	Sheet	EB	2750	194000	20	0.165	-	80	0	Epoxy	Monotonic	6.22	1	-	Substrate debonding	--
Rotunno et al (2015)	DLST_B_20×80_2	Clay Brick	Clay Brick	17.4	1.7	3.5	-	-	Unit	120	55	250	-	-	N	--	N	N	--	Double	CFRP	Sheet	EB	2750	194000	20	0.165	-	80	0	Epoxy	Monotonic	5.57	1	-	Substrate debonding	--
Rotunno et al (2015)	DLST_B_20×80_3	Clay Brick	Clay Brick	17.4	1.7	3.5	-	-	Unit	120	55	250	-	-	N	--	N	N	--	Double	CFRP	Sheet	EB	2750	194000	20	0.165	-	80	0	Epoxy	Monotonic	5.3	1	-	Substrate debonding	--
Rotunno et al (2015)	DLST_B_20×80_4	Clay Brick	Clay Brick	17.4	1.7	3.5	-	-	Unit	120	55	250	-	-	N	--	N	N	--	Double	CFRP	Sheet	EB	2750	194000	20	0.165	-	80	0	Epoxy	Monotonic	4.32	1	-	Substrate debonding	--
Rotunno et al (2015)	DLST_B_20×80_5	Clay Brick	Clay Brick	17.4	1.7	3.5	-	-	Unit	120	55	250	-	-	N	--	N	N	--	Double	CFRP	Sheet	EB	2750	194000	20	0.165	-	80	0	Epoxy	Monotonic	-	1	-	FRP rupture	--
Rotunno et al (2015)	DLST_B_20×80_6	Clay Brick	Clay Brick	17.4	1.7	3.5	-	-	Unit	120	55	250	-	-	N	--	N	N	--	Double	CFRP	Sheet	EB	2750	194000	20	0.165	-	80	0	Epoxy	Monotonic	5.4	1	-	Substrate debonding	--
Rotunno et al (2015)	DLST_B_20×100_1	Clay Brick	Clay Brick	17.4	1.7	3.5	-	-	Unit	120	55	250	-	-	N	--	N	N	--	Double	CFRP	Sheet	EB	2750	194000	20	0.165	-	100	0	Epoxy	Monotonic	-	1	-	FRP rupture	--
Rotunno et al (2015)	DLST_B_20×100_2	Clay Brick	Clay Brick	17.4	1.7	3.5	-	-	Unit	120	55	250	-	-	N	--	N	N	--	Double	CFRP	Sheet	EB	2750	194000	20	0.165	-	100	0	Epoxy	Monotonic	5.7	1	-	Substrate debonding	--
Rotunno et al (2015)	DLST_B_20×100_3	Clay Brick	Clay Brick	17.4	1.7	3.5	-	-	Unit	120	55	250	-	-	N	--	N	N	--	Double	CFRP	Sheet	EB	2750	194000	20	0.165	-	100	0	Epoxy	Monotonic	-	1	-	FRP rupture	--
Rotunno et al (2015)	DLST_B_20×100_4	Clay Brick	Clay Brick	17.4	1.7	3.5	-	-	Unit	120	55	250	-	-	N	--	N	N	--	Double	CFRP	Sheet	EB	2750	194000	20	0.165	-	100	0	Epoxy	Monotonic	4.35	1	-	Substrate debonding	--
Rotunno et al (2015)	DLST_B_20×100_5	Clay Brick	Clay Brick	17.4	1.7	3.5	-	-	Unit	120	55	250	-	-	N	--	N	N	--	Double	CFRP	Sheet	EB	2750	194000	20	0.165	-	100	0	Epoxy	Monotonic	-	1	-	FRP rupture	--
Rotunno et al (2015)	DLST_B_20×100_6	Clay Brick	Clay Brick	17.4	1.7	3.5	-	-	Unit	120	55	250	-	-	N	--	N	N	--	Double	CFRP	Sheet	EB	2750	194000	20	0.165	-	100	0	Epoxy	Monotonic	5.05	1	-	Substrate debonding	--
Rotunno et al (2015)	DLST_B_20×120_1	Clay Brick	Clay Brick	17.4	1.7	3.5	-	-	Unit	120	55	250	-	-	N	--	N	N	--	Double	CFRP	Sheet	EB	2750	194000	20	0.165	-	120	0	Epoxy	Monotonic	-	1	-	FRP rupture	--
Rotunno et al (2015)	DLST_B_20×120_2	Clay Brick	Clay Brick	17.4	1.7	3.5	-	-	Unit	120	55	250	-	-	N	--	N	N	--	Double	CFRP	Sheet	EB	2750	194000	20	0.165	-	120	0	Epoxy	Monotonic	6	1	-	Substrate debonding	--
Rotunno et al (2015)	DLST_B_20×120_3	Clay Brick	Clay Brick	17.4	1.7	3.5	-	-	Unit	120	55	250	-	-	N	--	N	N	--	Double	CFRP	Sheet	EB	2750	194000	20	0.165	-	120	0	Epoxy	Monotonic	4.97	1	-	Substrate debonding	--
Rotunno et al (2015)	DLST_B_20×120_4	Clay Brick	Clay Brick	17.4	1.7	3.5	-	-	Unit	120	55	250	-	-	N	--	N	N	--	Double	CFRP	Sheet	EB	2750	194000	20	0.165	-	120	0	Epoxy	Monotonic	5.42	1	-	Substrate debonding	--
Rotunno et al (2015)	DLST_B_20×120_5	Clay Brick	Clay Brick	17.4	1.7	3.5	-	-	Unit	120	55	250	-	-	N	--	N	N	--	Double	CFRP	Sheet	EB	2750	194000	20	0.165	-	120	0	Epoxy	Monotonic	4.52	1	-	Substrate debonding	--
Rotunno et al (2015)	DLST_B_20×120_6	Clay Brick	Clay Brick	17.4	1.7	3.5	-	-	Unit	120	55	250	-	-	N	--	N	N	--	Double	CFRP	Sheet	EB	2750	194000	20	0.165	-	120	0	Epoxy	Monotonic	4.72	1	-	Substrate debonding	--
Rotunno et al (2015)	DLST_B_20×140_1	Clay Brick	Clay Brick	17.4	1.7	3.5	-	-	Unit	120	55	250	-	-	N	--	N	N	--	Double	CFRP	Sheet	EB	2750	194000	20	0.165	-	140	0	Epoxy	Monotonic	5.9	1	-	Substrate debonding	--
Rotunno et al (2015)	DLST_B_20×140_2	Clay Brick	Clay Brick	17.4	1.7	3.5	-	-	Unit	120	55	250	-	-	N	--	N	N	--	Double	CFRP	Sheet	EB	2750	194000	20	0.165	-	140	0	Epoxy	Monotonic	4.65	1	-	Substrate debonding	--
Rotunno et al (2015)	DLST_B_20×140_3	Clay Brick	Clay Brick	17.4	1.7	3.5	-	-	Unit	120	55	250	-	-	N	--	N	N	--	Double	CFRP	Sheet	EB	2750	194000	20	0.165	-	140	0	Epoxy	Monotonic	4.62	1	-	Substrate debonding	--
Rotunno et al (2015)	DLST_B_20×140_4	Clay Brick	Clay Brick	17.4	1.7	3.5	-	-	Unit	120	55	250	-	-	N	--	N	N	--	Double	CFRP	Sheet	EB	2750	194000	20	0.165	-	140	0	Epoxy	Monotonic	6.27	1	-	Substrate debonding	--
Rotunno et al (2015)	DLST_B_20×140_5	Clay Brick	Clay Brick	17.4	1.7	3.5	-	-	Unit	120	55	250	-	-	N	--	N	N	--	Double	CFRP	Sheet	EB	2750	194000	20	0.165	-	140	0	Epoxy	Monotonic	4.72	1	-	Substrate debonding	--
Rotunno et al (2015)	DLST_B_20×140_6	Clay Brick	Clay Brick	17.4	1.7	3.5	-	-	Unit	120	55	250	-	-	N	--	N	N	--	Double	CFRP	Sheet	EB	2750	194000	20	0.165	-	140	0	Epoxy	Monotonic	5.8	1	-	Substrate debonding	--
Rotunno et al (2015)	DLST_B_20×200_1	Clay Brick	Clay Brick	17.4	1.7	3.5	-	-	Unit	120	55	250	-	-	N	--	N	N	--	Double	CFRP	Sheet	EB	2750	194000	20	0.165	-	200	0	Epoxy	Monotonic	5.55	1	-	Substrate debonding	--
Rotunno et al (2015)	DLST_B_20×200_2	Clay Brick	Clay Brick	17.4	1.7	3.5	-	-	Unit	120	55	250	-	-	N	--	N	N	--	Double	CFRP	Sheet	EB	2750	194000	20	0.165	-	200	0	Epoxy	Monotonic	-	1	-	FRP rupture	--
Rotunno et al (2015)	DLST_B_20×200_3	Clay Brick	Clay Brick	17.4	1.7	3.5	-	-	Unit	120	55	250	-	-	N	--	N	N	--	Double	CFRP	Sheet	EB	2750	194000	20	0.165	-	200	0	Epoxy	Monotonic	4.9	1	-	Substrate debonding	--
Rotunno et al (2015)	DLST_B_20×200_4	Clay Brick	Clay Brick	17.4	1.7	3.5	-	-	Unit	120	55	250	-	-	N	--	N	N	--	Double	CFRP	Sheet	EB	2750	194000	20	0.165	-	200	0	Epoxy	Monotonic	5.82	1	-	Substrate debonding	--
Rotunno et al (2015)	DLST_B_20×200_5	Clay Brick	Clay Brick	17.4	1.7	3.5	-	-	Unit	120	55	250	-	-	N	--	N	N	--	Double	CFRP	Sheet	EB	2750	194000	20	0.165	-	200	0	Epoxy	Monotonic	5.25	1	-	Substrate debonding	--
Rotunno et al (2015)	DLST_B_20×200_6	Clay Brick	Clay Brick	17.4	1.7	3.5	-	-	Unit	120	55	250	-	-	N	--	N	N	--	Double	CFRP	Sheet	EB	2750	194000	20	0.165	-	200	0	Epoxy	Monotonic	-	1	-	FRP rupture	--
Sciolti et al (2015)	C_LS1	Limestone	Lecesse Stone	24	-	4.1	-	-	Unit	200	100	250	-	-	N	--	N	N	--	Double	CFRP	Sheet	EB	2320	248000	80	0.165	-	150	50	Epoxy	Monotonic	9.5	1	-	Substrate debonding	--
Sciolti et al (2015)	C_LS2	Limestone	Lecesse Stone	24	-	4.1	-	-	Unit	200	100	250	-	-	N	--	N	N	--	Double	CFRP	Sheet	EB	2320	248000	80	0.165	-	150	50	Epoxy	Monotonic	9.4	1	-	Substrate debonding	--
Sciolti et al (2015)	C_LS3	Limestone	Lecesse Stone	24	-	4.1	-	-	Unit	200	100	250	-	-	N	--	N	N	--	Double	CFRP	Sheet	EB	2320	248000	80	0.165	-	150	50	Epoxy	Monotonic	12.6	1	-	Substrate debonding	--
Sciolti et al (2015)	C_LS4	Limestone	Lecesse Stone	24	-	4.1	-	-	Unit	200	100	250	-	-	N	--	N	N	--	Double	CFRP	Sheet	EB	2320	248000	80	0.165	-	150	50	Epoxy	Monotonic	9.7	1	-	Substrate debonding	--
Sciolti et al (2015)	C_LS5	Limestone	Lecesse Stone	24	-	4.1	-	-	Unit	200	100	250	-	-	N	--	N	N	--	Double	CFRP	Sheet	EB	2320	248000	80	0.165	-	150	50	Epoxy	Monotonic	12.1	1	-	Substrate debonding	--
Sciolti et al (2015)	C_LS6	Limestone	Lecesse Stone	24	-	4.1	-	-	Unit	200	100	250	-	-	N	--	N	N	--	Double	CFRP	Sheet	EB	2320	248000	80	0.165	-	150	50	Epoxy	Monotonic	13.5	1	-	Substrate debonding	--
Sciolti et al (2015)	C_LS7	Limestone	Lecesse Stone	24	-	4.1	-	-	Unit	200	100	250	-	-	N	--	N	N	--	Double	CFRP	Sheet	EB	2320	248000	80	0.165	-	150	50	Epoxy	Monotonic	9.8	1	-	Substrate debonding	--
Sciolti et al (2015)	C_LS8	Limestone	Lecesse Stone	24	-	4.1	-	-	Unit	200	100	250	-	-	N	--	N	N	--	Double	CFRP	Sheet	EB	2320	248000	80	0.165	-	150	50	Epoxy	Monotonic	11.5	1	-	Substrate debonding	--
Sciolti et al (2015)	G_LS1	Limestone	Lecesse Stone	24	-	4.1	-	-	Unit	200	100	250	-	-	N	--	N	N	--	Double	GFRP	Sheet	EB	1060	82100	80	0.23	-	150	50	Epoxy	Monotonic	5.9	1	-	Substrate debonding	--
Sciolti et al (2015)	G_LS2	Limestone	Lecesse Stone	24	-	4.1	-	-	Unit	200	100	250	-	-	N	--	N	N	--	Double	GFRP	Sheet	EB	1060	82100	80	0.23	-	150	50	Epoxy	Monotonic	6.6	1	-	Substrate debonding	--
Sciolti et al (2015)	C_NT1	Tuff	Neapolitan Tuff	5	-	1.6	-	-	Unit	200	100	250	-	-	N	--	N	N	--	Double	CFRP	Sheet	EB	2320	248000	80	0.165	-	150	50	Epoxy	Monotonic	9.2	1	-	Substrate debonding	--
Sciolti et al (2015)	C_NT2	Tuff	Neapolitan Tuff	5	-	1.6	-	-	Unit	200	100	250	-	-	N	--	N	N	--	Double	CFRP	Sheet	EB	2320	248000	80	0.165	-	150	50	Epoxy	Monotonic	10.5	1	-	Substrate debonding	--
Sciolti et al (2015)	G_NT1	Tuff	Neapolitan Tuff	5	-	1.6	-	-	Unit	200	100	250	-	-	N	--	N	N	--	Double	GFRP	Sheet	EB	1060	82100	80	0.23	-	150	50	Epoxy	Monotonic	8.5	1	-	Substrate debonding	--
Sciolti et al (2015)	G_NT2	Tuff	Neapolitan Tuff	5	-	1.6	-	-	Unit	200	100	250	-	-	N	--	N	N	--	Double	GFRP	Sheet	EB	1060	82100	80	0.23	-	150	50	Epoxy	Monotonic	7.1	1	-	Substrate debonding	--
Anil et al (2016)	1_AAC_100_200	Concrete Block	AAC	2.5	-	-	-	-	Unit	250	260	600	-	-	N	--	N	N	--	Single	CFRP	Sheet	EB	2800	202000	100	0.12	-	200	25	Epoxy	Monotonic	6.76	1	-	Substrate debonding	--
Anil et al (2016)	3_AAC_100_280	Concrete Block	AAC	2.5	-	-	-	-	Unit	250	260	600	-	-	N	--	N	N	--	Single	CFRP	Sheet	EB	2800	202000	100	0.12	-	280	25	Epoxy	Monotonic	8.06	1	-	Substrate debonding	--
Anil et al (2016)	5_AAC_50_200	Concrete Block	AAC	2.5	-	-	-	-	Unit	250	260	600	-	-	N	--	N	N	--	Single	CFRP	Sheet	EB	2800	202000	50	0.12	-	200	25	Epoxy	Monotonic	4.37	1	-	Substrate debonding	--
Anil et al (2016)	7_AAC_50_280	Concrete Block	AAC	2.5	-	-	-	-	Unit	250	260	600	-	-	N	--	N	N	--	Single	CFRP	Sheet	EB	2800	202000	50	0.12	-	280	25	Epoxy	Monotonic	5.01	1	-	Substrate debonding	--
Anil et al (2016)	9_HB_100_200	Clay Brick	Clay Brick 1 (Modern perforated)	5	-	-	-	-	Masonry	250	250	350	-	-	N	--	N	N	Specimen is a panel with multiple bricks in single course. Plate is parallel to bed joints (runs across bed joint).	Single	CFRP	Sheet	EB	2800	202000	100	0.12	-	200	25	Epoxy	Monotonic	20.2	1	-	Prism failure (unspecified mode)	--
Anil et al (2016)	11_HB_100_280	Clay Brick	Clay Brick 1 (Modern perforated)	5	-	-	-	-	Masonry	250	250	350	-	-	N	--	N	N	Specimen is a panel with multiple bricks in single course. Plate is parallel to bed joints (runs across bed joint).	Single	CFRP	Sheet	EB	2800	202000	100	0.12	-	280	25	Epoxy	Monotonic	23.3	1	-	Prism failure (unspecified mode)	--
Anil et al (2016)	13_HB_50_200	Clay Brick	Clay Brick 1 (Modern perforated)	5	-	-	-	-	Masonry	250	250	350	-	-	N	--	N	N	Specimen is a panel with multiple bricks in single course. Plate is parallel to bed joints (runs across bed joint).	Single	CFRP	Sheet	EB	2800	202000	50	0.12	-	200	25	Epoxy	Monotonic	9.37	1	-	Substrate debonding	--
Anil et al (2016)	15_HB_50_280	Clay Brick	Clay Brick 1 (Modern perforated)	5	-	-	-	-	Masonry	250	250	350	-	-	N	--	N	N	Specimen is a panel with multiple bricks in single course. Plate is parallel to bed joints (runs across bed joint).	Single	CFRP	Sheet	EB	2800	202000	50	0.12	-	280	25	Epoxy	Monotonic	14.2	1	-	Substrate debonding	--
Anil et al (2016)	17_CB_100_200	Clay Brick	Clay Brick 2 (Solid)	8	-	-	-	-	Masonry	250	260	350	-	-	N	--	N	N	Specimen is a panel with multiple bricks in single course. Plate is parallel to bed joints (runs across bed joint).	Single	CFRP	Sheet	EB	2800	202000	100	0.12	-	200	25	Epoxy	Monotonic	16.2	1	-	Substrate debonding, Prism failure (unspecified mode), FRP rupture	--
Anil et al (2016)	19_CB_100_280	Clay Brick	Clay Brick 2 (Solid)	8	-	-	-	-	Masonry	250	260	350	-	-	N	--	N	N	Specimen is a panel with multiple bricks in single course. Plate is parallel to bed joints (runs across bed joint).	Single	CFRP	Sheet	EB	2800	202000	100	0.12	-	280	25	Epoxy	Monotonic	23.5	1	-	Substrate debonding	--
Anil et al (2016)	21_CB_50_200	Clay Brick	Clay Brick 2 (Solid)	8	-	-	-	-	Masonry	250	260	350	-	-	N	--	N	N	Specimen is a panel with multiple bricks in single course. Plate is parallel to bed joints (runs across bed joint).	Single	CFRP	Sheet	EB	2800	202000	50	0.12	-	200	25	Epoxy	Monotonic	15.3	1	-	Substrate debonding	--
Anil et al (2016)	23_CB_50_280	Clay Brick	Clay Brick 2 (Solid)	8	-	-	-	-	Masonry	250	260	350	-	-	N	--	N	N	Specimen is a panel with multiple bricks in single course. Plate is parallel to bed joints (runs across bed joint).	Single	CFRP	Sheet	EB	2800	202000	50	0.12	-	280	25	Epoxy	Monotonic	18.6	1	-	Substrate debonding, FRP rupture	--
Capozucca and Ricci (2016)	W1A	Clay Brick	Clay Brick 1 (historic)	27.7	-	-	-	-	Masonry	270	-	280	67	4	N	N	N	N	--	Single	GFRP	Sheet	EB	1270	64000	50	0.12	-	280	0	Epoxy	Monotonic	10.2	1	-	Substrate debonding, FRP rupture	--
Capozucca and Ricci (2016)	W1B	Clay Brick	Clay Brick 1 (historic)	27.7	-	-	-	-	Masonry	270	-	280	67	4	N	N	N	N	--	Single	GFRP	Sheet	EB	1270	64000	50	0.12	-	280	0	Epoxy	Monotonic	7.69	1	-	Substrate debonding	--
Capozucca and Ricci (2016)	W1C	Clay Brick	Clay Brick 1 (historic)	27.7	-	-	-	-	Masonry	270	-	280	67	4	N	N	N	N	--	Single	GFRP	Sheet	EB	1270	64000	50	0.12	-	280	0	Epoxy	Monotonic	5.34	1	-	Substrate debonding, FRP rupture	--
Capozucca and Ricci (2016)	W2A	Clay Brick	Clay Brick 1 (historic)	27.7	-	-	-	-	Masonry	270	-	292	67	8	N	N	N	N	--	Single	GFRP	Sheet	EB	1270	64000	50	0.12	-	292	0	Epoxy	Monotonic	6.66	1	-	Substrate debonding, FRP rupture	--
Capozucca and Ricci (2016)	W2B	Clay Brick	Clay Brick 1 (historic)	27.7	-	-	-	-	Masonry	270	-	292	67	8	N	N	N	N	--	Single	GFRP	Sheet	EB	1270	64000	50	0.12	-	292	0	Epoxy	Monotonic	7.52	1	-	Substrate debonding, FRP rupture	--
Capozucca and Ricci (2016)	W2C	Clay Brick	Clay Brick 1 (historic)	27.7	-	-	-	-	Masonry	270	-	292	67	8	N	N	N	N	--	Single	GFRP	Sheet	EB	1270	64000	50	0.12	-	292	0	Epoxy	Monotonic	7.25	1	-	Substrate debonding	--
Capozucca and Ricci (2016)	W3A	Clay Brick	Clay Brick 1 (historic)	27.7	-	-	-	-	Masonry	270	-	304	67	12	N	N	N	N	--	Single	GFRP	Sheet	EB	1270	64000	50	0.12	-	304	0	Epoxy	Monotonic	5.73	1	-	Substrate debonding, FRP rupture	--
Capozucca and Ricci (2016)	W3B	Clay Brick	Clay Brick 1 (historic)	27.7	-	-	-	-	Masonry	270	-	304	67	12	N	N	N	N	--	Single	GFRP	Sheet	EB	1270	64000	50	0.12	-	304	0	Epoxy	Monotonic	9.47	1	-	Substrate debonding	--
Capozucca and Ricci (2016)	W3C	Clay Brick	Clay Brick 1 (historic)	27.7	-	-	-	-	Masonry	270	-	304	67	12	N	N	N	N	--	Single	GFRP	Sheet	EB	1270	64000	50	0.12	-	304	0	Epoxy	Monotonic	8.74	1	-	Substrate debonding, FRP rupture	--
Capozucca and Ricci (2016)	W1-A	Clay Brick	Clay Brick 2 (modern)	43.3	-	-	-	-	Masonry	250	-	232	55	4	N	N	N	N	--	Single	GFRP	Sheet	EB	1270	64000	50	0.12	-	220	0	Epoxy	Monotonic	6.02	1	-	Substrate debonding	--
Capozucca and Ricci (2016)	W1-B	Clay Brick	Clay Brick 2 (modern)	43.3	-	-	-	-	Masonry	250	-	232	55	4	N	N	N	N	--	Single	GFRP	Sheet	EB	1270	64000	50	0.12	-	220	0	Epoxy	Monotonic	5.9	1	-	Substrate debonding	--
Capozucca and Ricci (2016)	W2-A	Clay Brick	Clay Brick 2 (modern)	43.3	-	-	-	-	Masonry	250	-	244	55	8	N	N	N	N	--	Single	GFRP	Sheet	EB	1270	64000	50	0.12	-	220	0	Epoxy	Monotonic	5.3	1	-	Substrate debonding	--
Capozucca and Ricci (2016)	W2-B	Clay Brick	Clay Brick 2 (modern)	43.3	-	-	-	-	Masonry	250	-	244	55	8	N	N	N	N	--	Single	GFRP	Sheet	EB	1270	64000	50	0.12	-	220	0	Epoxy	Monotonic	6.69	1	-	Substrate debonding, FRP rupture	--
Capozucca and Ricci (2016)	W3-A	Clay Brick	Clay Brick 2 (modern)	43.3	-	-	-	-	Masonry	250	-	256	55	12	N	N	N	N	--	Single	GFRP	Sheet	EB	1270	64000	50	0.12	-	220	0	Epoxy	Monotonic	6.78	1	-	Substrate debonding, FRP rupture	--
Capozucca and Ricci (2016)	W3-B	Clay Brick	Clay Brick 2 (modern)	43.3	-	-	-	-	Masonry	250	-	256	55	12	N	N	N	N	--	Single	GFRP	Sheet	EB	1270	64000	50	0.12	-	220	0	Epoxy	Monotonic	4.66	1	-	Substrate debonding	--
de Felice et al (2016)	UNIBO-UNIT-SL-200-G-1	Clay Brick	Clay Brick	20.2	1.76	3.66	2.46	-	Unit	120	55	250	-	-	N	--	N	N	--	Single	GFRP	Sheet	EB	1310	84300	50	0.12	-	200	30	Epoxy	Monotonic	5.1	1	-	Substrate debonding	--
de Felice et al (2016)	UNIBO-UNIT-SL-200-G-2	Clay Brick	Clay Brick	20.2	1.76	3.66	2.46	-	Unit	120	55	250	-	-	N	--	N	N	--	Single	GFRP	Sheet	EB	1310	84300	50	0.12	-	200	30	Epoxy	Monotonic	5.27	1	-	Substrate debonding	--
de Felice et al (2016)	UNIBO-UNIT-SL-200-G-3	Clay Brick	Clay Brick	20.2	1.76	3.66	2.46	-	Unit	120	55	250	-	-	N	--	N	N	--	Single	GFRP	Sheet	EB	1310	84300	50	0.12	-	200	30	Epoxy	Monotonic	5.3	1	-	Substrate debonding	--
de Felice et al (2016)	UNISALENTO-UNIT-SL-200-G-1	Clay Brick	Clay Brick	20.2	1.76	3.66	2.46	-	Unit	120	55	250	-	-	N	--	N	N	--	Single	GFRP	Sheet	EB	1310	84300	50	0.12	-	200	30	Epoxy	Monotonic	4.55	1	-	Substrate debonding	--
de Felice et al (2016)	UNISALENTO-UNIT-SL-200-G-2	Clay Brick	Clay Brick	20.2	1.76	3.66	2.46	-	Unit	120	55	250	-	-	N	--	N	N	--	Single	GFRP	Sheet	EB	1310	84300	50	0.12	-	200	30	Epoxy	Monotonic	4.77	1	-	Substrate debonding	--
de Felice et al (2016)	UNISALENTO-UNIT-SL-200-G-3	Clay Brick	Clay Brick	20.2	1.76	3.66	2.46	-	Unit	120	55	250	-	-	N	--	N	N	--	Single	GFRP	Sheet	EB	1310	84300	50	0.12	-	200	30	Epoxy	Monotonic	5.77	1	-	Substrate debonding	--
de Felice et al (2016)	UNISANNIO-UNIT-SL-200-G-1	Clay Brick	Clay Brick	20.2	1.76	3.66	2.46	-	Unit	120	55	250	-	-	N	--	N	N	--	Single	GFRP	Sheet	EB	1310	84300	50	0.12	-	200	30	Epoxy	Monotonic	5.04	1	-	Substrate debonding	--
de Felice et al (2016)	UNISANNIO-UNIT-SL-200-G-2	Clay Brick	Clay Brick	20.2	1.76	3.66	2.46	-	Unit	120	55	250	-	-	N	--	N	N	--	Single	GFRP	Sheet	EB	1310	84300	50	0.12	-	200	30	Epoxy	Monotonic	5.1	1	-	Substrate debonding	--
de Felice et al (2016)	UNISANNIO-UNIT-SL-200-G-3	Clay Brick	Clay Brick	20.2	1.76	3.66	2.46	-	Unit	120	55	250	-	-	N	--	N	N	--	Single	GFRP	Sheet	EB	1310	84300	50	0.12	-	200	30	Epoxy	Monotonic	-	1	-	FRP rupture	--
de Felice et al (2016)	UNINA-UNIT-DL-200-G-1	Clay Brick	Clay Brick	20.2	1.76	3.66	2.46	-	Unit	120	55	250	-	-	N	--	N	N	--	Double	GFRP	Sheet	EB	1310	84300	50	0.12	-	200	30	Epoxy	Monotonic	4.03	1	-	Substrate debonding	--
de Felice et al (2016)	UNINA-UNIT-DL-200-G-2	Clay Brick	Clay Brick	20.2	1.76	3.66	2.46	-	Unit	120	55	250	-	-	N	--	N	N	--	Double	GFRP	Sheet	EB	1310	84300	50	0.12	-	200	30	Epoxy	Monotonic	4.47	1	-	Substrate debonding	--
de Felice et al (2016)	UNINA-UNIT-DL-200-G-3	Clay Brick	Clay Brick	20.2	1.76	3.66	2.46	-	Unit	120	55	250	-	-	N	--	N	N	--	Double	GFRP	Sheet	EB	1310	84300	50	0.12	-	200	30	Epoxy	Monotonic	5	1	-	Substrate debonding	--
de Felice et al (2016)	UNISALENTO-UNIT-SL-200-B-1	Clay Brick	Clay Brick	20.2	1.76	3.66	2.46	-	Unit	120	55	250	-	-	N	--	N	N	--	Single	BFRP	Sheet	EB	1670	88400	50	0.14	-	200	30	Epoxy	Monotonic	4.79	1	-	Substrate debonding	--
de Felice et al (2016)	UNISALENTO-UNIT-SL-200-B-2	Clay Brick	Clay Brick	20.2	1.76	3.66	2.46	-	Unit	120	55	250	-	-	N	--	N	N	--	Single	BFRP	Sheet	EB	1670	88400	50	0.14	-	200	30	Epoxy	Monotonic	5.04	1	-	Substrate debonding	--
de Felice et al (2016)	UNISALENTO-UNIT-SL-200-B-3	Clay Brick	Clay Brick	20.2	1.76	3.66	2.46	-	Unit	120	55	250	-	-	N	--	N	N	--	Single	BFRP	Sheet	EB	1670	88400	50	0.14	-	200	30	Epoxy	Monotonic	6.87	1	-	Substrate debonding	--
de Felice et al (2016)	UNISANNIO-UNIT-SL-200-B-1	Clay Brick	Clay Brick	20.2	1.76	3.66	2.46	-	Unit	120	55	250	-	-	N	--	N	N	--	Single	BFRP	Sheet	EB	1670	88400	50	0.14	-	200	30	Epoxy	Monotonic	-	1	-	FRP rupture	--
de Felice et al (2016)	UNISANNIO-UNIT-SL-200-B-2	Clay Brick	Clay Brick	20.2	1.76	3.66	2.46	-	Unit	120	55	250	-	-	N	--	N	N	--	Single	BFRP	Sheet	EB	1670	88400	50	0.14	-	200	30	Epoxy	Monotonic	5.16	1	-	Substrate debonding	--
de Felice et al (2016)	UNISANNIO-UNIT-SL-200-B-3	Clay Brick	Clay Brick	20.2	1.76	3.66	2.46	-	Unit	120	55	250	-	-	N	--	N	N	--	Single	BFRP	Sheet	EB	1670	88400	50	0.14	-	200	30	Epoxy	Monotonic	4.69	1	-	Substrate debonding	--
de Felice et al (2016)	UNINA-UNIT-DL-200-B-1	Clay Brick	Clay Brick	20.2	1.76	3.66	2.46	-	Unit	120	55	250	-	-	N	--	N	N	--	Double	BFRP	Sheet	EB	1670	88400	50	0.14	-	200	30	Epoxy	Monotonic	4.7	1	-	Substrate debonding	--
de Felice et al (2016)	UNINA-UNIT-DL-200-B-2	Clay Brick	Clay Brick	20.2	1.76	3.66	2.46	-	Unit	120	55	250	-	-	N	--	N	N	--	Double	BFRP	Sheet	EB	1670	88400	50	0.14	-	200	30	Epoxy	Monotonic	4.71	1	-	Substrate debonding	--
de Felice et al (2016)	UNINA-UNIT-DL-200-B-3	Clay Brick	Clay Brick	20.2	1.76	3.66	2.46	-	Unit	120	55	250	-	-	N	--	N	N	--	Double	BFRP	Sheet	EB	1670	88400	50	0.14	-	200	30	Epoxy	Monotonic	4.74	1	-	Substrate debonding	--
de Felice et al (2016)	UNIBO-UNIT-SL-200-C-1	Clay Brick	Clay Brick	20.2	1.76	3.66	2.46	-	Unit	120	55	250	-	-	N	--	N	N	--	Single	CFRP	Sheet	EB	2740	234000	50	0.17	-	200	30	Epoxy	Monotonic	7.74	1	-	Substrate debonding	--
de Felice et al (2016)	UNIBO-UNIT-SL-200-C-2	Clay Brick	Clay Brick	20.2	1.76	3.66	2.46	-	Unit	120	55	250	-	-	N	--	N	N	--	Single	CFRP	Sheet	EB	2740	234000	50	0.17	-	200	30	Epoxy	Monotonic	7.9	1	-	Substrate debonding	--
de Felice et al (2016)	UNIBO-UNIT-SL-200-C-3	Clay Brick	Clay Brick	20.2	1.76	3.66	2.46	-	Unit	120	55	250	-	-	N	--	N	N	--	Single	CFRP	Sheet	EB	2740	234000	50	0.17	-	200	30	Epoxy	Monotonic	8.93	1	-	Substrate debonding	--
de Felice et al (2016)	UNISANNIO-UNIT-SL-200-C-1	Clay Brick	Clay Brick	20.2	1.76	3.66	2.46	-	Unit	120	55	250	-	-	N	--	N	N	--	Single	CFRP	Sheet	EB	2740	234000	50	0.17	-	200	30	Epoxy	Monotonic	6.57	1	-	Substrate debonding	--
de Felice et al (2016)	UNISANNIO-UNIT-SL-200-C-2	Clay Brick	Clay Brick	20.2	1.76	3.66	2.46	-	Unit	120	55	250	-	-	N	--	N	N	--	Single	CFRP	Sheet	EB	2740	234000	50	0.17	-	200	30	Epoxy	Monotonic	6.92	1	-	Substrate debonding	--
de Felice et al (2016)	UNISANNIO-UNIT-SL-200-C-3	Clay Brick	Clay Brick	20.2	1.76	3.66	2.46	-	Unit	120	55	250	-	-	N	--	N	N	--	Single	CFRP	Sheet	EB	2740	234000	50	0.17	-	200	30	Epoxy	Monotonic	6.94	1	-	Substrate debonding	--
de Felice et al (2016)	UNINA-UNIT-DL-200-C-1	Clay Brick	Clay Brick	20.2	1.76	3.66	2.46	-	Unit	120	55	250	-	-	N	--	N	N	--	Double	CFRP	Sheet	EB	2740	234000	50	0.17	-	200	30	Epoxy	Monotonic	6.53	1	-	Substrate debonding	--
de Felice et al (2016)	UNINA-UNIT-DL-200-C-2	Clay Brick	Clay Brick	20.2	1.76	3.66	2.46	-	Unit	120	55	250	-	-	N	--	N	N	--	Double	CFRP	Sheet	EB	2740	234000	50	0.17	-	200	30	Epoxy	Monotonic	6.61	1	-	Substrate debonding	--
de Felice et al (2016)	UNINA-UNIT-DL-200-C-3	Clay Brick	Clay Brick	20.2	1.76	3.66	2.46	-	Unit	120	55	250	-	-	N	--	N	N	--	Double	CFRP	Sheet	EB	2740	234000	50	0.17	-	200	30	Epoxy	Monotonic	6.75	1	-	Substrate debonding	--
de Felice et al (2016)	UNIBO-UNIT-SL-200-S-1	Clay Brick	Clay Brick	20.2	1.76	3.66	2.46	-	Unit	120	55	250	-	-	N	--	N	N	--	Single	SRP	Sheet	EB	3000	195000	50	0.231	-	200	30	Epoxy	Monotonic	7	1	-	Substrate debonding	--
de Felice et al (2016)	UNIBO-UNIT-SL-200-S-2	Clay Brick	Clay Brick	20.2	1.76	3.66	2.46	-	Unit	120	55	250	-	-	N	--	N	N	--	Single	SRP	Sheet	EB	3000	195000	50	0.231	-	200	30	Epoxy	Monotonic	8.29	1	-	Substrate debonding	--
de Felice et al (2016)	UNIBO-UNIT-SL-200-S-3	Clay Brick	Clay Brick	20.2	1.76	3.66	2.46	-	Unit	120	55	250	-	-	N	--	N	N	--	Single	SRP	Sheet	EB	3000	195000	50	0.231	-	200	30	Epoxy	Monotonic	8.61	1	-	Substrate debonding	--
de Felice et al (2016)	UNISALENTO-UNIT-SL-200-S-1	Clay Brick	Clay Brick	20.2	1.76	3.66	2.46	-	Unit	120	55	250	-	-	N	--	N	N	--	Single	SRP	Sheet	EB	3000	195000	50	0.231	-	200	30	Epoxy	Monotonic	8.34	1	-	Substrate debonding	--
de Felice et al (2016)	UNISALENTO-UNIT-SL-200-S-2	Clay Brick	Clay Brick	20.2	1.76	3.66	2.46	-	Unit	120	55	250	-	-	N	--	N	N	--	Single	SRP	Sheet	EB	3000	195000	50	0.231	-	200	30	Epoxy	Monotonic	9.41	1	-	Substrate debonding	--
de Felice et al (2016)	UNISALENTO-UNIT-SL-200-S-3	Clay Brick	Clay Brick	20.2	1.76	3.66	2.46	-	Unit	120	55	250	-	-	N	--	N	N	--	Single	SRP	Sheet	EB	3000	195000	50	0.231	-	200	30	Epoxy	Monotonic	9.56	1	-	Substrate debonding	--
de Felice et al (2016)	UNINA-UNIT-DL-200-S-1	Clay Brick	Clay Brick	20.2	1.76	3.66	2.46	-	Unit	120	55	250	-	-	N	--	N	N	--	Double	SRP	Sheet	EB	3000	195000	50	0.231	-	200	30	Epoxy	Monotonic	6.93	1	-	Substrate debonding	--
de Felice et al (2016)	UNINA-UNIT-DL-200-S-2	Clay Brick	Clay Brick	20.2	1.76	3.66	2.46	-	Unit	120	55	250	-	-	N	--	N	N	--	Double	SRP	Sheet	EB	3000	195000	50	0.231	-	200	30	Epoxy	Monotonic	7.92	1	-	Substrate debonding	--
de Felice et al (2016)	UNINA-UNIT-DL-200-S-3	Clay Brick	Clay Brick	20.2	1.76	3.66	2.46	-	Unit	120	55	250	-	-	N	--	N	N	--	Double	SRP	Sheet	EB	3000	195000	50	0.231	-	200	30	Epoxy	Monotonic	7.96	1	-	Substrate debonding	--
de Felice et al (2016)	UNIRM3-MAS-SL-195-G-1	Clay Brick	Clay Brick	20.2	1.76	3.66	2.46	-	Masonry	120	250	315	55	10	N	N	N	N	--	Single	GFRP	Sheet	EB	1310	84300	50	0.12	-	195	30	Epoxy	Monotonic	4.75	1	-	Substrate debonding	--
de Felice et al (2016)	UNIRM3-MAS-SL-195-G-2	Clay Brick	Clay Brick	20.2	1.76	3.66	2.46	-	Masonry	120	250	315	55	10	N	N	N	N	--	Single	GFRP	Sheet	EB	1310	84300	50	0.12	-	195	30	Epoxy	Monotonic	5.07	1	-	Substrate debonding	--
de Felice et al (2016)	UNIRM3-MAS-SL-195-G-3	Clay Brick	Clay Brick	20.2	1.76	3.66	2.46	-	Masonry	120	250	315	55	10	N	N	N	N	--	Single	GFRP	Sheet	EB	1310	84300	50	0.12	-	195	30	Epoxy	Monotonic	5.4	1	-	Substrate debonding	--
de Felice et al (2016)	UNIBO-MAS-SL-195-G-1	Clay Brick	Clay Brick	20.2	1.76	3.66	2.46	-	Masonry	120	250	315	55	10	N	N	N	N	--	Single	GFRP	Sheet	EB	1310	84300	50	0.12	-	195	55	Epoxy	Monotonic	6.93	1	-	Substrate debonding	--
de Felice et al (2016)	UNIBO-MAS-SL-195-G-2	Clay Brick	Clay Brick	20.2	1.76	3.66	2.46	-	Masonry	120	250	315	55	10	N	N	N	N	--	Single	GFRP	Sheet	EB	1310	84300	50	0.12	-	195	55	Epoxy	Monotonic	4.77	1	-	Substrate debonding	--
de Felice et al (2016)	UNIBO-MAS-SL-195-G-3	Clay Brick	Clay Brick	20.2	1.76	3.66	2.46	-	Masonry	120	250	315	55	10	N	N	N	N	--	Single	GFRP	Sheet	EB	1310	84300	50	0.12	-	195	55	Epoxy	Monotonic	4.88	1	-	Substrate debonding	--
de Felice et al (2016)	UNIBO-MAS-SL-135-G-1	Clay Brick	Clay Brick	20.2	1.76	3.66	2.46	-	Masonry	120	250	315	55	10	N	N	N	N	--	Single	GFRP	Sheet	EB	1310	84300	50	0.12	-	135	55	Epoxy	Monotonic	5.77	1	-	Substrate debonding	--
de Felice et al (2016)	UNIBO-MAS-SL-135-G-2	Clay Brick	Clay Brick	20.2	1.76	3.66	2.46	-	Masonry	120	250	315	55	10	N	N	N	N	--	Single	GFRP	Sheet	EB	1310	84300	50	0.12	-	135	55	Epoxy	Monotonic	5.27	1	-	Substrate debonding	--
de Felice et al (2016)	UNIBO-MAS-SL-135-G-3	Clay Brick	Clay Brick	20.2	1.76	3.66	2.46	-	Masonry	120	250	315	55	10	N	N	N	N	--	Single	GFRP	Sheet	EB	1310	84300	50	0.12	-	135	55	Epoxy	Monotonic	4.59	1	-	Substrate debonding	--
de Felice et al (2016)	UNIBO-MAS-SL-65-G-1	Clay Brick	Clay Brick	20.2	1.76	3.66	2.46	-	Masonry	120	250	315	55	10	N	N	N	N	--	Single	GFRP	Sheet	EB	1310	84300	50	0.12	-	65	55	Epoxy	Monotonic	4.51	1	-	Substrate debonding	--
de Felice et al (2016)	UNIBO-MAS-SL-65-G-2	Clay Brick	Clay Brick	20.2	1.76	3.66	2.46	-	Masonry	120	250	315	55	10	N	N	N	N	--	Single	GFRP	Sheet	EB	1310	84300	50	0.12	-	65	55	Epoxy	Monotonic	5.66	1	-	Substrate debonding	--
de Felice et al (2016)	UNIBO-MAS-SL-65-G-3	Clay Brick	Clay Brick	20.2	1.76	3.66	2.46	-	Masonry	120	250	315	55	10	N	N	N	N	--	Single	GFRP	Sheet	EB	1310	84300	50	0.12	-	65	55	Epoxy	Monotonic	4.85	1	-	Substrate debonding	--
de Felice et al (2016)	UNIPD-MAS-SL-195-G-1	Clay Brick	Clay Brick	20.2	1.76	3.66	2.46	-	Masonry	120	250	315	55	10	N	N	N	N	--	Single	GFRP	Sheet	EB	1310	84300	50	0.12	-	195	55	Epoxy	Monotonic	4.74	1	-	Substrate debonding	--
de Felice et al (2016)	UNIPD-MAS-SL-195-G-2	Clay Brick	Clay Brick	20.2	1.76	3.66	2.46	-	Masonry	120	250	315	55	10	N	N	N	N	--	Single	GFRP	Sheet	EB	1310	84300	50	0.12	-	195	55	Epoxy	Monotonic	4.74	1	-	Substrate debonding	--
de Felice et al (2016)	UNIPD-MAS-SL-195-G-3	Clay Brick	Clay Brick	20.2	1.76	3.66	2.46	-	Masonry	120	250	315	55	10	N	N	N	N	--	Single	GFRP	Sheet	EB	1310	84300	50	0.12	-	195	55	Epoxy	Monotonic	5.2	1	-	Substrate debonding	--
de Felice et al (2016)	UNIPD-MAS-SL-135-G-1	Clay Brick	Clay Brick	20.2	1.76	3.66	2.46	-	Masonry	120	250	315	55	10	N	N	N	N	--	Single	GFRP	Sheet	EB	1310	84300	50	0.12	-	135	55	Epoxy	Monotonic	4.98	1	-	Substrate debonding	--
de Felice et al (2016)	UNIPD-MAS-SL-135-G-2	Clay Brick	Clay Brick	20.2	1.76	3.66	2.46	-	Masonry	120	250	315	55	10	N	N	N	N	--	Single	GFRP	Sheet	EB	1310	84300	50	0.12	-	135	55	Epoxy	Monotonic	3.79	1	-	Substrate debonding	--
de Felice et al (2016)	UNIPD-MAS-SL-135-G-3	Clay Brick	Clay Brick	20.2	1.76	3.66	2.46	-	Masonry	120	250	315	55	10	N	N	N	N	--	Single	GFRP	Sheet	EB	1310	84300	50	0.12	-	135	55	Epoxy	Monotonic	4.12	1	-	Substrate debonding	--
de Felice et al (2016)	UNIPD-MAS-SL-65-G-1	Clay Brick	Clay Brick	20.2	1.76	3.66	2.46	-	Masonry	120	250	315	55	10	N	N	N	N	--	Single	GFRP	Sheet	EB	1310	84300	50	0.12	-	65	55	Epoxy	Monotonic	5.29	1	-	Substrate debonding	--
de Felice et al (2016)	UNIPD-MAS-SL-65-G-2	Clay Brick	Clay Brick	20.2	1.76	3.66	2.46	-	Masonry	120	250	315	55	10	N	N	N	N	--	Single	GFRP	Sheet	EB	1310	84300	50	0.12	-	65	55	Epoxy	Monotonic	4.1	1	-	Substrate debonding	--
de Felice et al (2016)	UNIPD-MAS-SL-65-G-3	Clay Brick	Clay Brick	20.2	1.76	3.66	2.46	-	Masonry	120	250	315	55	10	N	N	N	N	--	Single	GFRP	Sheet	EB	1310	84300	50	0.12	-	65	55	Epoxy	Monotonic	4.26	1	-	Substrate debonding	--
de Felice et al (2016)	UNISANNIO-MAS-SL-195-G-1	Clay Brick	Clay Brick	20.2	1.76	3.66	2.46	-	Masonry	120	250	315	55	10	N	N	N	N	--	Single	GFRP	Sheet	EB	1310	84300	50	0.12	-	195	30	Epoxy	Monotonic	5.41	1	-	Substrate debonding	--
de Felice et al (2016)	UNISANNIO-MAS-SL-195-G-2	Clay Brick	Clay Brick	20.2	1.76	3.66	2.46	-	Masonry	120	250	315	55	10	N	N	N	N	--	Single	GFRP	Sheet	EB	1310	84300	50	0.12	-	195	30	Epoxy	Monotonic	6.22	1	-	Substrate debonding	--
de Felice et al (2016)	UNISANNIO-MAS-SL-195-G-3	Clay Brick	Clay Brick	20.2	1.76	3.66	2.46	-	Masonry	120	250	315	55	10	N	N	N	N	--	Single	GFRP	Sheet	EB	1310	84300	50	0.12	-	195	30	Epoxy	Monotonic	-	1	-	FRP rupture	--
de Felice et al (2016)	UNINA-MAS-DL-200-G-1	Clay Brick	Clay Brick	20.2	1.76	3.66	2.46	-	Masonry	120	250	315	55	10	N	N	N	N	--	Double	GFRP	Sheet	EB	1310	84300	50	0.12	-	200	30	Epoxy	Monotonic	4.15	1	-	Substrate debonding	--
de Felice et al (2016)	UNINA-MAS-DL-200-G-2	Clay Brick	Clay Brick	20.2	1.76	3.66	2.46	-	Masonry	120	250	315	55	10	N	N	N	N	--	Double	GFRP	Sheet	EB	1310	84300	50	0.12	-	200	30	Epoxy	Monotonic	4.9	1	-	Substrate debonding	--
de Felice et al (2016)	UNINA-MAS-DL-200-G-3	Clay Brick	Clay Brick	20.2	1.76	3.66	2.46	-	Masonry	120	250	315	55	10	N	N	N	N	--	Double	GFRP	Sheet	EB	1310	84300	50	0.12	-	200	30	Epoxy	Monotonic	5.55	1	-	Substrate debonding	--
de Felice et al (2016)	UNIRM3-MAS-SL-195-B-1	Clay Brick	Clay Brick	20.2	1.76	3.66	2.46	-	Masonry	120	250	315	55	10	N	N	N	N	--	Single	BFRP	Sheet	EB	1670	88400	50	0.14	-	195	30	Epoxy	Monotonic	5.62	1	-	Substrate debonding	--
de Felice et al (2016)	UNIRM3-MAS-SL-195-B-2	Clay Brick	Clay Brick	20.2	1.76	3.66	2.46	-	Masonry	120	250	315	55	10	N	N	N	N	--	Single	BFRP	Sheet	EB	1670	88400	50	0.14	-	195	30	Epoxy	Monotonic	5.94	1	-	Substrate debonding	--
de Felice et al (2016)	UNIRM3-MAS-SL-195-B-3	Clay Brick	Clay Brick	20.2	1.76	3.66	2.46	-	Masonry	120	250	315	55	10	N	N	N	N	--	Single	BFRP	Sheet	EB	1670	88400	50	0.14	-	195	30	Epoxy	Monotonic	6.04	1	-	Substrate debonding	--
de Felice et al (2016)	UNIPD-MAS-SL-195-B-1	Clay Brick	Clay Brick	20.2	1.76	3.66	2.46	-	Masonry	120	250	315	55	10	N	N	N	N	--	Single	BFRP	Sheet	EB	1670	88400	50	0.14	-	195	55	Epoxy	Monotonic	5.03	1	-	Substrate debonding	--
de Felice et al (2016)	UNIPD-MAS-SL-195-B-2	Clay Brick	Clay Brick	20.2	1.76	3.66	2.46	-	Masonry	120	250	315	55	10	N	N	N	N	--	Single	BFRP	Sheet	EB	1670	88400	50	0.14	-	195	55	Epoxy	Monotonic	5.49	1	-	Substrate debonding	--
de Felice et al (2016)	UNIPD-MAS-SL-195-B-3	Clay Brick	Clay Brick	20.2	1.76	3.66	2.46	-	Masonry	120	250	315	55	10	N	N	N	N	--	Single	BFRP	Sheet	EB	1670	88400	50	0.14	-	195	55	Epoxy	Monotonic	5.75	1	-	Substrate debonding	--
de Felice et al (2016)	UNISANNIO-MAS-SL-195-B-1	Clay Brick	Clay Brick	20.2	1.76	3.66	2.46	-	Masonry	120	250	315	55	10	N	N	N	N	--	Single	BFRP	Sheet	EB	1670	88400	50	0.14	-	195	30	Epoxy	Monotonic	5.33	1	-	Substrate debonding	--
de Felice et al (2016)	UNISANNIO-MAS-SL-195-B-2	Clay Brick	Clay Brick	20.2	1.76	3.66	2.46	-	Masonry	120	250	315	55	10	N	N	N	N	--	Single	BFRP	Sheet	EB	1670	88400	50	0.14	-	195	30	Epoxy	Monotonic	6.72	1	-	Substrate debonding	--
de Felice et al (2016)	UNISANNIO-MAS-SL-195-B-3	Clay Brick	Clay Brick	20.2	1.76	3.66	2.46	-	Masonry	120	250	315	55	10	N	N	N	N	--	Single	BFRP	Sheet	EB	1670	88400	50	0.14	-	195	30	Epoxy	Monotonic	-	1	-	FRP rupture	--
de Felice et al (2016)	UNINA-MAS-DL-200-B-1	Clay Brick	Clay Brick	20.2	1.76	3.66	2.46	-	Masonry	120	250	315	55	10	N	N	N	N	--	Double	BFRP	Sheet	EB	1670	88400	50	0.14	-	200	30	Epoxy	Monotonic	4.11	1	-	Substrate debonding	--
de Felice et al (2016)	UNINA-MAS-DL-200-B-2	Clay Brick	Clay Brick	20.2	1.76	3.66	2.46	-	Masonry	120	250	315	55	10	N	N	N	N	--	Double	BFRP	Sheet	EB	1670	88400	50	0.14	-	200	30	Epoxy	Monotonic	4.62	1	-	Substrate debonding	--
de Felice et al (2016)	UNINA-MAS-DL-200-B-3	Clay Brick	Clay Brick	20.2	1.76	3.66	2.46	-	Masonry	120	250	315	55	10	N	N	N	N	--	Double	BFRP	Sheet	EB	1670	88400	50	0.14	-	200	30	Epoxy	Monotonic	4.86	1	-	Substrate debonding	--
de Felice et al (2016)	UNIRM3-MAS-SL-195-C-1	Clay Brick	Clay Brick	20.2	1.76	3.66	2.46	-	Masonry	120	250	315	55	10	N	N	N	N	--	Single	CFRP	Sheet	EB	2740	234000	50	0.17	-	195	30	Epoxy	Monotonic	7.39	1	-	Substrate debonding	--
de Felice et al (2016)	UNIRM3-MAS-SL-195-C-2	Clay Brick	Clay Brick	20.2	1.76	3.66	2.46	-	Masonry	120	250	315	55	10	N	N	N	N	--	Single	CFRP	Sheet	EB	2740	234000	50	0.17	-	195	30	Epoxy	Monotonic	7.98	1	-	Substrate debonding	--
de Felice et al (2016)	UNIRM3-MAS-SL-195-C-3	Clay Brick	Clay Brick	20.2	1.76	3.66	2.46	-	Masonry	120	250	315	55	10	N	N	N	N	--	Single	CFRP	Sheet	EB	2740	234000	50	0.17	-	195	30	Epoxy	Monotonic	8.72	1	-	Substrate debonding	--
de Felice et al (2016)	UNIBO-MAS-SL-195-C-1	Clay Brick	Clay Brick	20.2	1.76	3.66	2.46	-	Masonry	120	250	315	55	10	N	N	N	N	--	Single	CFRP	Sheet	EB	2740	234000	50	0.17	-	195	55	Epoxy	Monotonic	9.18	1	-	Substrate debonding	--
de Felice et al (2016)	UNIBO-MAS-SL-195-C-2	Clay Brick	Clay Brick	20.2	1.76	3.66	2.46	-	Masonry	120	250	315	55	10	N	N	N	N	--	Single	CFRP	Sheet	EB	2740	234000	50	0.17	-	195	55	Epoxy	Monotonic	9.19	1	-	Substrate debonding	--
de Felice et al (2016)	UNIBO-MAS-SL-195-C-3	Clay Brick	Clay Brick	20.2	1.76	3.66	2.46	-	Masonry	120	250	315	55	10	N	N	N	N	--	Single	CFRP	Sheet	EB	2740	234000	50	0.17	-	195	55	Epoxy	Monotonic	10.8	1	-	Substrate debonding	--
de Felice et al (2016)	UNIPD-MAS-SL-195-C-1	Clay Brick	Clay Brick	20.2	1.76	3.66	2.46	-	Masonry	120	250	315	55	10	N	N	N	N	--	Single	CFRP	Sheet	EB	2740	234000	50	0.17	-	195	55	Epoxy	Monotonic	6.59	1	-	Substrate debonding	--
de Felice et al (2016)	UNIPD-MAS-SL-195-C-2	Clay Brick	Clay Brick	20.2	1.76	3.66	2.46	-	Masonry	120	250	315	55	10	N	N	N	N	--	Single	CFRP	Sheet	EB	2740	234000	50	0.17	-	195	55	Epoxy	Monotonic	7.22	1	-	Substrate debonding	--
de Felice et al (2016)	UNIPD-MAS-SL-195-C-3	Clay Brick	Clay Brick	20.2	1.76	3.66	2.46	-	Masonry	120	250	315	55	10	N	N	N	N	--	Single	CFRP	Sheet	EB	2740	234000	50	0.17	-	195	55	Epoxy	Monotonic	7.74	1	-	Substrate debonding	--
de Felice et al (2016)	UNISANNIO-MAS-SL-195-C-1	Clay Brick	Clay Brick	20.2	1.76	3.66	2.46	-	Masonry	120	250	315	55	10	N	N	N	N	--	Single	CFRP	Sheet	EB	2740	234000	50	0.17	-	195	30	Epoxy	Monotonic	9.39	1	-	Substrate debonding	--
de Felice et al (2016)	UNISANNIO-MAS-SL-195-C-2	Clay Brick	Clay Brick	20.2	1.76	3.66	2.46	-	Masonry	120	250	315	55	10	N	N	N	N	--	Single	CFRP	Sheet	EB	2740	234000	50	0.17	-	195	30	Epoxy	Monotonic	11.9	1	-	Substrate debonding	--
de Felice et al (2016)	UNISANNIO-MAS-SL-195-C-3	Clay Brick	Clay Brick	20.2	1.76	3.66	2.46	-	Masonry	120	250	315	55	10	N	N	N	N	--	Single	CFRP	Sheet	EB	2740	234000	50	0.17	-	195	30	Epoxy	Monotonic	-	1	-	FRP rupture	--
de Felice et al (2016)	UNINA-MAS-DL-200-C-1	Clay Brick	Clay Brick	20.2	1.76	3.66	2.46	-	Masonry	120	250	315	55	10	N	N	N	N	--	Double	CFRP	Sheet	EB	2740	234000	50	0.17	-	200	30	Epoxy	Monotonic	7.01	1	-	Substrate debonding	--
de Felice et al (2016)	UNINA-MAS-DL-200-C-2	Clay Brick	Clay Brick	20.2	1.76	3.66	2.46	-	Masonry	120	250	315	55	10	N	N	N	N	--	Double	CFRP	Sheet	EB	2740	234000	50	0.17	-	200	30	Epoxy	Monotonic	7.24	1	-	Substrate debonding	--
de Felice et al (2016)	UNINA-MAS-DL-200-C-3	Clay Brick	Clay Brick	20.2	1.76	3.66	2.46	-	Masonry	120	250	315	55	10	N	N	N	N	--	Double	CFRP	Sheet	EB	2740	234000	50	0.17	-	200	30	Epoxy	Monotonic	7.84	1	-	Substrate debonding	--
de Felice et al (2016)	UNIRM3-MAS-SL-195-S-1	Clay Brick	Clay Brick	20.2	1.76	3.66	2.46	-	Masonry	120	250	315	55	10	N	N	N	N	--	Single	SRP	Sheet	EB	3000	195000	50	0.231	-	195	30	Epoxy	Monotonic	9.07	1	-	Substrate debonding	--
de Felice et al (2016)	UNIRM3-MAS-SL-195-S-2	Clay Brick	Clay Brick	20.2	1.76	3.66	2.46	-	Masonry	120	250	315	55	10	N	N	N	N	--	Single	SRP	Sheet	EB	3000	195000	50	0.231	-	195	30	Epoxy	Monotonic	9.08	1	-	Substrate debonding	--
de Felice et al (2016)	UNIRM3-MAS-SL-195-S-3	Clay Brick	Clay Brick	20.2	1.76	3.66	2.46	-	Masonry	120	250	315	55	10	N	N	N	N	--	Single	SRP	Sheet	EB	3000	195000	50	0.231	-	195	30	Epoxy	Monotonic	9.8	1	-	Substrate debonding	--
de Felice et al (2016)	UNIBO-MAS-SL-195-S-1	Clay Brick	Clay Brick	20.2	1.76	3.66	2.46	-	Masonry	120	250	315	55	10	N	N	N	N	--	Single	SRP	Sheet	EB	3000	195000	50	0.231	-	195	55	Epoxy	Monotonic	8.18	1	-	Substrate debonding	--
de Felice et al (2016)	UNIBO-MAS-SL-195-S-2	Clay Brick	Clay Brick	20.2	1.76	3.66	2.46	-	Masonry	120	250	315	55	10	N	N	N	N	--	Single	SRP	Sheet	EB	3000	195000	50	0.231	-	195	55	Epoxy	Monotonic	10.2	1	-	Substrate debonding	--
de Felice et al (2016)	UNIBO-MAS-SL-195-S-3	Clay Brick	Clay Brick	20.2	1.76	3.66	2.46	-	Masonry	120	250	315	55	10	N	N	N	N	--	Single	SRP	Sheet	EB	3000	195000	50	0.231	-	195	55	Epoxy	Monotonic	13.8	1	-	Substrate debonding	--
de Felice et al (2016)	UNIPD-MAS-SL-195-S-1	Clay Brick	Clay Brick	20.2	1.76	3.66	2.46	-	Masonry	120	250	315	55	10	N	N	N	N	--	Single	SRP	Sheet	EB	3000	195000	50	0.231	-	195	55	Epoxy	Monotonic	6.59	1	-	Substrate debonding	--
de Felice et al (2016)	UNIPD-MAS-SL-195-S-2	Clay Brick	Clay Brick	20.2	1.76	3.66	2.46	-	Masonry	120	250	315	55	10	N	N	N	N	--	Single	SRP	Sheet	EB	3000	195000	50	0.231	-	195	55	Epoxy	Monotonic	7.22	1	-	Substrate debonding	--
de Felice et al (2016)	UNIPD-MAS-SL-195-S-3	Clay Brick	Clay Brick	20.2	1.76	3.66	2.46	-	Masonry	120	250	315	55	10	N	N	N	N	--	Single	SRP	Sheet	EB	3000	195000	50	0.231	-	195	55	Epoxy	Monotonic	7.74	1	-	Substrate debonding	--
de Felice et al (2016)	UNINA-MAS-DL-200-S-1	Clay Brick	Clay Brick	20.2	1.76	3.66	2.46	-	Masonry	120	250	315	55	10	N	N	N	N	--	Double	SRP	Sheet	EB	3000	195000	50	0.231	-	200	30	Epoxy	Monotonic	8.98	1	-	Substrate debonding	--
de Felice et al (2016)	UNINA-MAS-DL-200-S-2	Clay Brick	Clay Brick	20.2	1.76	3.66	2.46	-	Masonry	120	250	315	55	10	N	N	N	N	--	Double	SRP	Sheet	EB	3000	195000	50	0.231	-	200	30	Epoxy	Monotonic	9.41	1	-	Substrate debonding	--
de Felice et al (2016)	UNINA-MAS-DL-200-S-3	Clay Brick	Clay Brick	20.2	1.76	3.66	2.46	-	Masonry	120	250	315	55	10	N	N	N	N	--	Double	SRP	Sheet	EB	3000	195000	50	0.231	-	200	30	Epoxy	Monotonic	9.76	1	-	Substrate debonding	--
Kwiecien et al (2016)	SL_brick150_UM_G1-Epoxy	Clay Brick	Clay Brick 2 (Portugese)	14.3	-	-	-	-	Unit	100	50	200	-	-	N	--	N	N	--	Single	GFRP	Sheet	EB	1250	79200	50	0.12	-	150	40	Epoxy	Monotonic	8.96	1	-	Substrate debonding	--
Kwiecien et al (2016)	SL_brick150_UM_G1-Poly	Clay Brick	Clay Brick 2 (Portugese)	14.3	-	-	-	-	Unit	100	50	200	-	-	N	--	N	Y	--	Single	GFRP	Sheet	EB	1250	79200	50	0.12	-	150	40	Polyurethane	Monotonic	15.5	1	-	Adhesive failure	--
Kwiecien et al (2016)	SL_brick150_UM_G2-Epoxy	Clay Brick	Clay Brick 2 (Portugese)	14.3	-	-	-	-	Unit	100	50	200	-	-	N	--	N	N	--	Single	GFRP	Sheet	EB	1250	79200	50	0.12	-	150	40	Epoxy	Monotonic	7.13	1	-	Substrate debonding	--
Kwiecien et al (2016)	SL_brick150_UM_G2-Poly	Clay Brick	Clay Brick 2 (Portugese)	14.3	-	-	-	-	Unit	100	50	200	-	-	N	--	N	Y	--	Single	GFRP	Sheet	EB	1250	79200	50	0.12	-	150	40	Polyurethane	Monotonic	12	1	-	Substrate debonding	--
Kwiecien et al (2016)	SL_brick150_UM_G3-Epoxy	Clay Brick	Clay Brick 2 (Portugese)	14.3	-	-	-	-	Unit	100	50	200	-	-	N	--	N	N	--	Single	GFRP	Sheet	EB	1250	79200	50	0.12	-	150	40	Epoxy	Monotonic	7.41	1	-	Substrate debonding	--
Kwiecien et al (2016)	SL_brick150_UM_G3-Poly	Clay Brick	Clay Brick 2 (Portugese)	14.3	-	-	-	-	Unit	100	50	200	-	-	N	--	N	Y	--	Single	GFRP	Sheet	EB	1250	79200	50	0.12	-	150	40	Polyurethane	Monotonic	12.5	1	-	Substrate debonding	--
Kwiecien et al (2016)	SL_brick150_UM_G4-Epoxy	Clay Brick	Clay Brick 2 (Portugese)	14.3	-	-	-	-	Unit	100	50	200	-	-	N	--	N	N	--	Single	GFRP	Sheet	EB	1250	79200	50	0.12	-	150	40	Epoxy	Monotonic	7.43	1	-	Substrate debonding	--
Kwiecien et al (2016)	SL_brick150_UM_G4-Poly	Clay Brick	Clay Brick 2 (Portugese)	14.3	-	-	-	-	Unit	100	50	200	-	-	N	--	N	Y	--	Single	GFRP	Sheet	EB	1250	79200	50	0.12	-	150	40	Polyurethane	Monotonic	11.4	1	-	Substrate debonding	--
Kwiecien et al (2016)	SL_brick150_UM_G5-Epoxy	Clay Brick	Clay Brick 2 (Portugese)	14.3	-	-	-	-	Unit	100	50	200	-	-	N	--	N	N	--	Single	GFRP	Sheet	EB	1250	79200	50	0.12	-	150	40	Epoxy	Monotonic	7.7	1	-	Substrate debonding	--
Kwiecien et al (2016)	SL_brick150_UM_G5-Poly	Clay Brick	Clay Brick 2 (Portugese)	14.3	-	-	-	-	Unit	100	50	200	-	-	N	--	N	Y	--	Single	GFRP	Sheet	EB	1250	79200	50	0.12	-	150	40	Polyurethane	Monotonic	12.3	1	-	Adhesive failure	--
Kwiecien et al (2016)	SL_brick150_UM_G6-Epoxy	Clay Brick	Clay Brick 2 (Portugese)	14.3	-	-	-	-	Unit	100	50	200	-	-	N	--	N	N	--	Single	GFRP	Sheet	EB	1250	79200	50	0.12	-	150	40	Epoxy	Monotonic	9.36	1	-	Substrate debonding	--
Kwiecien et al (2016)	SL_brick150_UM_G6-Poly	Clay Brick	Clay Brick 2 (Portugese)	14.3	-	-	-	-	Unit	100	50	200	-	-	N	--	N	Y	--	Single	GFRP	Sheet	EB	1250	79200	50	0.12	-	150	40	Polyurethane	Monotonic	11	1	-	Substrate debonding	--
Kwiecien et al (2016)	SL_brick150_UM_G7-Epoxy	Clay Brick	Clay Brick 2 (Portugese)	14.3	-	-	-	-	Unit	100	50	200	-	-	N	--	N	N	--	Single	GFRP	Sheet	EB	1250	79200	50	0.12	-	150	40	Epoxy	Monotonic	7.51	1	-	Substrate debonding	--
Kwiecien et al (2016)	SL_brick150_UM_G7-Poly	Clay Brick	Clay Brick 2 (Portugese)	14.3	-	-	-	-	Unit	100	50	200	-	-	N	--	N	Y	--	Single	GFRP	Sheet	EB	1250	79200	50	0.12	-	150	40	Polyurethane	Monotonic	13.3	1	-	Substrate debonding	--
Kwiecien et al (2016)	SL_brick200S_CUT_C1-Epoxy	Clay Brick	Clay Brick 1 (Italian)	19.8	1.76	3.66	2.46	-	Unit	120	55	250	-	-	N	--	N	N	--	Single	CFRP	Sheet	EB	2890	241000	50	0.17	-	200	30	Epoxy	Monotonic	6.32	1	-	Substrate debonding	--
Kwiecien et al (2016)	SL_brick200S_CUT_C1-Poly	Clay Brick	Clay Brick 1 (Italian)	19.8	1.76	3.66	2.46	-	Unit	120	55	250	-	-	N	--	N	Y	--	Single	CFRP	Sheet	EB	2890	241000	50	0.17	-	200	30	Polyurethane	Monotonic	9.23	1	-	Substrate debonding	--
Kwiecien et al (2016)	SL_brick200S_CUT_C2-Epoxy	Clay Brick	Clay Brick 1 (Italian)	19.8	1.76	3.66	2.46	-	Unit	120	55	250	-	-	N	--	N	N	--	Single	CFRP	Sheet	EB	2890	241000	50	0.17	-	200	30	Epoxy	Monotonic	7.71	1	-	Substrate debonding	--
Kwiecien et al (2016)	SL_brick200S_CUT_C2-Poly	Clay Brick	Clay Brick 1 (Italian)	19.8	1.76	3.66	2.46	-	Unit	120	55	250	-	-	N	--	N	Y	--	Single	CFRP	Sheet	EB	2890	241000	50	0.17	-	200	30	Polyurethane	Monotonic	8.45	1	-	FRP rupture	--
Kwiecien et al (2016)	SL_brick200S_CUT_C3-Epoxy	Clay Brick	Clay Brick 1 (Italian)	19.8	1.76	3.66	2.46	-	Unit	120	55	250	-	-	N	--	N	N	--	Single	CFRP	Sheet	EB	2890	241000	50	0.17	-	200	30	Epoxy	Monotonic	8.85	1	-	Substrate debonding	--
Kwiecien et al (2016)	SL_brick200S_CUT_C3-Poly	Clay Brick	Clay Brick 1 (Italian)	19.8	1.76	3.66	2.46	-	Unit	120	55	250	-	-	N	--	N	Y	--	Single	CFRP	Sheet	EB	2890	241000	50	0.17	-	200	30	Polyurethane	Monotonic	8.97	1	-	Substrate debonding	--
Kwiecien et al (2016)	SL_brick200S_CUT_C4-Epoxy	Clay Brick	Clay Brick 1 (Italian)	19.8	1.76	3.66	2.46	-	Unit	120	55	250	-	-	N	--	N	N	--	Single	CFRP	Sheet	EB	2890	241000	50	0.17	-	200	30	Epoxy	Monotonic	6.05	1	-	Substrate debonding	--
Kwiecien et al (2016)	SL_brick200S_CUT_C4-Poly	Clay Brick	Clay Brick 1 (Italian)	19.8	1.76	3.66	2.46	-	Unit	120	55	250	-	-	N	--	N	Y	--	Single	CFRP	Sheet	EB	2890	241000	50	0.17	-	200	30	Polyurethane	Monotonic	11	1	-	Adhesive failure	--
Kwiecien et al (2016)	SL_brick200S_CUT_C5-Epoxy	Clay Brick	Clay Brick 1 (Italian)	19.8	1.76	3.66	2.46	-	Unit	120	55	250	-	-	N	--	N	N	--	Single	CFRP	Sheet	EB	2890	241000	50	0.17	-	200	30	Epoxy	Monotonic	6.23	1	-	Substrate debonding	--
Kwiecien et al (2016)	SL_brick200S_CUT_C5-Poly	Clay Brick	Clay Brick 1 (Italian)	19.8	1.76	3.66	2.46	-	Unit	120	55	250	-	-	N	--	N	Y	--	Single	CFRP	Sheet	EB	2890	241000	50	0.17	-	200	30	Polyurethane	Monotonic	9.14	1	-	Adhesive failure	--
Kwiecien et al (2016)	SL_brick200S_CUT_S1-Epoxy	Clay Brick	Clay Brick 1 (Italian)	19.8	1.76	3.66	2.46	-	Unit	120	55	250	-	-	N	--	N	N	--	Single	SRP	Sheet	EB	3050	200000	50	0.231	-	200	30	Epoxy	Monotonic	6.66	1	-	Substrate debonding	--
Kwiecien et al (2016)	SL_brick200S_CUT_S1-Poly	Clay Brick	Clay Brick 1 (Italian)	19.8	1.76	3.66	2.46	-	Unit	120	55	250	-	-	N	--	N	Y	--	Single	SRP	Sheet	EB	3050	200000	50	0.231	-	200	30	Polyurethane	Monotonic	15.1	1	-	Substrate debonding	--
Kwiecien et al (2016)	SL_brick200S_CUT_S2-Epoxy	Clay Brick	Clay Brick 1 (Italian)	19.8	1.76	3.66	2.46	-	Unit	120	55	250	-	-	N	--	N	N	--	Single	SRP	Sheet	EB	3050	200000	50	0.231	-	200	30	Epoxy	Monotonic	5.76	1	-	Substrate debonding	--
Kwiecien et al (2016)	SL_brick200S_CUT_S2-Poly	Clay Brick	Clay Brick 1 (Italian)	19.8	1.76	3.66	2.46	-	Unit	120	55	250	-	-	N	--	N	Y	--	Single	SRP	Sheet	EB	3050	200000	50	0.231	-	200	30	Polyurethane	Monotonic	16.3	1	-	Substrate debonding	--
Kwiecien et al (2016)	SL_brick200S_CUT_S3-Epoxy	Clay Brick	Clay Brick 1 (Italian)	19.8	1.76	3.66	2.46	-	Unit	120	55	250	-	-	N	--	N	N	--	Single	SRP	Sheet	EB	3050	200000	50	0.231	-	200	30	Epoxy	Monotonic	6.91	1	-	Substrate debonding	--
Kwiecien et al (2016)	SL_brick200S_CUT_S3-Poly	Clay Brick	Clay Brick 1 (Italian)	19.8	1.76	3.66	2.46	-	Unit	120	55	250	-	-	N	--	N	Y	--	Single	SRP	Sheet	EB	3050	200000	50	0.231	-	200	30	Polyurethane	Monotonic	14	1	-	Substrate debonding	--
Kwiecien et al (2016)	SL_brick200S_CUT_S4-Epoxy	Clay Brick	Clay Brick 1 (Italian)	19.8	1.76	3.66	2.46	-	Unit	120	55	250	-	-	N	--	N	N	--	Single	SRP	Sheet	EB	3050	200000	50	0.231	-	200	30	Epoxy	Monotonic	7.02	1	-	Substrate debonding	--
Kwiecien et al (2016)	SL_brick200S_CUT_S4-Poly	Clay Brick	Clay Brick 1 (Italian)	19.8	1.76	3.66	2.46	-	Unit	120	55	250	-	-	N	--	N	Y	--	Single	SRP	Sheet	EB	3050	200000	50	0.231	-	200	30	Polyurethane	Monotonic	8.49	1	-	Substrate debonding	--
Kwiecien et al (2016)	SL_brick200S_CUT_S5-Epoxy	Clay Brick	Clay Brick 1 (Italian)	19.8	1.76	3.66	2.46	-	Unit	120	55	250	-	-	N	--	N	N	--	Single	SRP	Sheet	EB	3050	200000	50	0.231	-	200	30	Epoxy	Monotonic	7.53	1	-	Substrate debonding	--
Kwiecien et al (2016)	SL_brick200S_CUT_S5-Poly	Clay Brick	Clay Brick 1 (Italian)	19.8	1.76	3.66	2.46	-	Unit	120	55	250	-	-	N	--	N	Y	--	Single	SRP	Sheet	EB	3050	200000	50	0.231	-	200	30	Polyurethane	Monotonic	13	1	-	Substrate debonding	--
Kwiecien et al (2016)	SL_brick200_BO_G1-Poly	Clay Brick	Clay Brick 1 (Italian)	19.8	1.76	3.66	2.46	-	Unit	120	55	250	-	-	N	--	N	Y	--	Single	GFRP	Sheet	EB	1140	80100	50	0.12	-	200	30	Polyurethane	Monotonic	6.21	1	-	Substrate debonding	--
Kwiecien et al (2016)	SL_brick200_BO_G2-Poly	Clay Brick	Clay Brick 1 (Italian)	19.8	1.76	3.66	2.46	-	Unit	120	55	250	-	-	N	--	N	Y	--	Single	GFRP	Sheet	EB	1140	80100	50	0.12	-	200	30	Polyurethane	Monotonic	5.86	1	-	Substrate debonding	--
Kwiecien et al (2016)	SL_brick200_BO_G3-Poly	Clay Brick	Clay Brick 1 (Italian)	19.8	1.76	3.66	2.46	-	Unit	120	55	250	-	-	N	--	N	Y	--	Single	GFRP	Sheet	EB	1140	80100	50	0.12	-	200	30	Polyurethane	Monotonic	6.46	1	-	Substrate debonding	--
Kwiecien et al (2016)	SL_brick200_BO_C1-Poly	Clay Brick	Clay Brick 1 (Italian)	19.8	1.76	3.66	2.46	-	Unit	120	55	250	-	-	N	--	N	Y	--	Single	CFRP	Sheet	EB	2890	241000	50	0.17	-	200	30	Polyurethane	Monotonic	7.04	1	-	Substrate debonding	--
Kwiecien et al (2016)	SL_brick200_BO_C2-Poly	Clay Brick	Clay Brick 1 (Italian)	19.8	1.76	3.66	2.46	-	Unit	120	55	250	-	-	N	--	N	Y	--	Single	CFRP	Sheet	EB	2890	241000	50	0.17	-	200	30	Polyurethane	Monotonic	8.34	1	-	Substrate debonding	--
Kwiecien et al (2016)	SL_brick200_BO_C3-Poly	Clay Brick	Clay Brick 1 (Italian)	19.8	1.76	3.66	2.46	-	Unit	120	55	250	-	-	N	--	N	Y	--	Single	CFRP	Sheet	EB	2890	241000	50	0.17	-	200	30	Polyurethane	Monotonic	11.6	1	-	Substrate debonding	--
Kwiecien et al (2016)	SL_brick200_BO_S1-Poly	Clay Brick	Clay Brick 1 (Italian)	19.8	1.76	3.66	2.46	-	Unit	120	55	250	-	-	N	--	N	Y	--	Single	SRP	Sheet	EB	3050	200000	50	0.231	-	200	30	Polyurethane	Monotonic	8.4	1	-	Substrate debonding	--
Kwiecien et al (2016)	SL_brick200_BO_S2-Poly	Clay Brick	Clay Brick 1 (Italian)	19.8	1.76	3.66	2.46	-	Unit	120	55	250	-	-	N	--	N	Y	--	Single	SRP	Sheet	EB	3050	200000	50	0.231	-	200	30	Polyurethane	Monotonic	12.7	1	-	Substrate debonding	--
Kwiecien et al (2016)	SL_brick200_BO_S3-Poly	Clay Brick	Clay Brick 1 (Italian)	19.8	1.76	3.66	2.46	-	Unit	120	55	250	-	-	N	--	N	Y	--	Single	SRP	Sheet	EB	3050	200000	50	0.231	-	200	30	Polyurethane	Monotonic	8.1	1	-	Substrate debonding	--
Kwiecien et al (2016)	DL110_brick200_NA_G1-Poly	Clay Brick	Clay Brick 1 (Italian)	19.8	1.76	3.66	2.46	-	Unit	120	55	250	-	-	N	--	N	Y	--	Double	GFRP	Sheet	EB	1140	80100	50	0.12	-	200	30	Polyurethane	Monotonic	5.01	1	-	FRP rupture	--
Kwiecien et al (2016)	DL110_brick200_NA_G2-Poly	Clay Brick	Clay Brick 1 (Italian)	19.8	1.76	3.66	2.46	-	Unit	120	55	250	-	-	N	--	N	Y	--	Double	GFRP	Sheet	EB	1140	80100	50	0.12	-	200	30	Polyurethane	Monotonic	5.99	1	-	FRP rupture	--
Kwiecien et al (2016)	DL110_brick200_NA_G3-Poly	Clay Brick	Clay Brick 1 (Italian)	19.8	1.76	3.66	2.46	-	Unit	120	55	250	-	-	N	--	N	Y	--	Double	GFRP	Sheet	EB	1140	80100	50	0.12	-	200	30	Polyurethane	Monotonic	4.98	1	-	Special (failure of epoxy side in DL test)	--
Kwiecien et al (2016)	DL110_brick200_NA_B1-Poly	Clay Brick	Clay Brick 1 (Italian)	19.8	1.76	3.66	2.46	-	Unit	120	55	250	-	-	N	--	N	Y	--	Double	BFRP	Sheet	EB	1810	86800	50	0.14	-	200	30	Polyurethane	Monotonic	9.85	1	-	FRP rupture	--
Kwiecien et al (2016)	DL110_brick200_NA_B2-Poly	Clay Brick	Clay Brick 1 (Italian)	19.8	1.76	3.66	2.46	-	Unit	120	55	250	-	-	N	--	N	Y	--	Double	BFRP	Sheet	EB	1810	86800	50	0.14	-	200	30	Polyurethane	Monotonic	4.87	1	-	Special (failure of epoxy side in DL test)	--
Kwiecien et al (2016)	DL110_brick200_NA_C1-Poly	Clay Brick	Clay Brick 1 (Italian)	19.8	1.76	3.66	2.46	-	Unit	120	55	250	-	-	N	--	N	Y	--	Double	CFRP	Sheet	EB	2890	241000	50	0.17	-	200	30	Polyurethane	Monotonic	10.3	1	-	Substrate debonding	--
Kwiecien et al (2016)	DL110_brick200_NA_C2-Poly	Clay Brick	Clay Brick 1 (Italian)	19.8	1.76	3.66	2.46	-	Unit	120	55	250	-	-	N	--	N	Y	--	Double	CFRP	Sheet	EB	2890	241000	50	0.17	-	200	30	Polyurethane	Monotonic	12.1	1	-	FRP rupture	--
Kwiecien et al (2016)	DL110_brick200_NA_C3-Poly	Clay Brick	Clay Brick 1 (Italian)	19.8	1.76	3.66	2.46	-	Unit	120	55	250	-	-	N	--	N	Y	--	Double	CFRP	Sheet	EB	2890	241000	50	0.17	-	200	30	Polyurethane	Monotonic	11.2	1	-	Substrate debonding	--
Kwiecien et al (2016)	DL110_brick200_NA_S1-Poly	Clay Brick	Clay Brick 1 (Italian)	19.8	1.76	3.66	2.46	-	Unit	120	55	250	-	-	N	--	N	Y	--	Double	SRP	Sheet	EB	3050	200000	50	0.231	-	200	30	Polyurethane	Monotonic	8.79	1	-	Special (failure of epoxy side in DL test)	--
Kwiecien et al (2016)	DL110_brick200_NA_S2-Poly	Clay Brick	Clay Brick 1 (Italian)	19.8	1.76	3.66	2.46	-	Unit	120	55	250	-	-	N	--	N	Y	--	Double	SRP	Sheet	EB	3050	200000	50	0.231	-	200	30	Polyurethane	Monotonic	7.33	1	-	Special (failure of epoxy side in DL test)	--
Kwiecien et al (2016)	DL110_brick200_NA_S3-Poly	Clay Brick	Clay Brick 1 (Italian)	19.8	1.76	3.66	2.46	-	Unit	120	55	250	-	-	N	--	N	Y	--	Double	SRP	Sheet	EB	3050	200000	50	0.231	-	200	30	Polyurethane	Monotonic	7.38	1	-	Special (failure of epoxy side in DL test)	--
Kwiecien et al (2016)	SL_prism200_RM3_G1-Epoxy	Clay Brick	Clay Brick 1 (Italian)	19.8	1.76	3.66	2.46	-	Masonry	120	250	315	55	10	N	--	N	N	--	Single	GFRP	Sheet	EB	1140	80100	50	0.12	-	200	30	Epoxy	Monotonic	9.1	1	-	Substrate debonding	--
Kwiecien et al (2016)	SL_prism200_RM3_G1-Poly	Clay Brick	Clay Brick 1 (Italian)	19.8	1.76	3.66	2.46	-	Masonry	120	250	315	55	10	N	--	N	Y	--	Single	GFRP	Sheet	EB	1140	80100	50	0.12	-	200	30	Polyurethane	Monotonic	8.88	1	-	FRP rupture	--
Kwiecien et al (2016)	SL_prism200_RM3_G2-Epoxy	Clay Brick	Clay Brick 1 (Italian)	19.8	1.76	3.66	2.46	-	Masonry	120	250	315	55	10	N	--	N	N	--	Single	GFRP	Sheet	EB	1140	80100	50	0.12	-	200	30	Epoxy	Monotonic	7.77	1	-	Substrate debonding	--
Kwiecien et al (2016)	SL_prism200_RM3_G2-Poly	Clay Brick	Clay Brick 1 (Italian)	19.8	1.76	3.66	2.46	-	Masonry	120	250	315	55	10	N	--	N	Y	--	Single	GFRP	Sheet	EB	1140	80100	50	0.12	-	200	30	Polyurethane	Monotonic	7.14	1	-	Substrate debonding	--
Kwiecien et al (2016)	SL_prism200_RM3_G3-Epoxy	Clay Brick	Clay Brick 1 (Italian)	19.8	1.76	3.66	2.46	-	Masonry	120	250	315	55	10	N	--	N	N	--	Single	GFRP	Sheet	EB	1140	80100	50	0.12	-	200	30	Epoxy	Monotonic	6.81	1	-	Substrate debonding	--
Kwiecien et al (2016)	SL_prism200_RM3_G3-Poly	Clay Brick	Clay Brick 1 (Italian)	19.8	1.76	3.66	2.46	-	Masonry	120	250	315	55	10	N	--	N	Y	--	Single	GFRP	Sheet	EB	1140	80100	50	0.12	-	200	30	Polyurethane	Monotonic	8.24	1	-	FRP rupture	--
Kwiecien et al (2016)	SL_prism200_BO_G4-Poly	Clay Brick	Clay Brick 1 (Italian)	19.8	1.76	3.66	2.46	-	Masonry	120	250	315	55	10	N	--	N	Y	--	Single	GFRP	Sheet	EB	1140	80100	50	0.12	-	200	30	Polyurethane	Monotonic	9.1	1	-	FRP rupture	--
Kwiecien et al (2016)	SL_prism200_BO_G5-Poly	Clay Brick	Clay Brick 1 (Italian)	19.8	1.76	3.66	2.46	-	Masonry	120	250	315	55	10	N	--	N	Y	--	Single	GFRP	Sheet	EB	1140	80100	50	0.12	-	200	30	Polyurethane	Monotonic	9.01	1	-	FRP rupture	--
Kwiecien et al (2016)	SL_prism200_BO_G6-Poly_(135)	Clay Brick	Clay Brick 1 (Italian)	19.8	1.76	3.66	2.46	-	Masonry	120	250	315	55	10	N	--	N	Y	--	Single	GFRP	Sheet	EB	1140	80100	50	0.12	-	135	55	Polyurethane	Monotonic	7.82	1	-	FRP rupture	--
Kwiecien et al (2016)	SL_prism200_BO_G7-Poly_(65)	Clay Brick	Clay Brick 1 (Italian)	19.8	1.76	3.66	2.46	-	Masonry	120	250	315	55	10	N	--	N	Y	--	Single	GFRP	Sheet	EB	1140	80100	50	0.12	-	65	55	Polyurethane	Monotonic	4.72	1	-	Substrate debonding	--
Kwiecien et al (2016)	SL_prism200_RM3_B1-Epoxy	Clay Brick	Clay Brick 1 (Italian)	19.8	1.76	3.66	2.46	-	Masonry	120	250	315	55	10	N	--	N	N	--	Single	BFRP	Sheet	EB	1810	86800	50	0.14	-	200	30	Epoxy	Monotonic	7.46	1	-	Substrate debonding	--
Kwiecien et al (2016)	SL_prism200_RM3_B1-Poly	Clay Brick	Clay Brick 1 (Italian)	19.8	1.76	3.66	2.46	-	Masonry	120	250	315	55	10	N	--	N	Y	--	Single	BFRP	Sheet	EB	1810	86800	50	0.14	-	200	30	Polyurethane	Monotonic	8.77	1	-	Adhesive failure	--
Kwiecien et al (2016)	SL_prism200_RM3_B2-Epoxy	Clay Brick	Clay Brick 1 (Italian)	19.8	1.76	3.66	2.46	-	Masonry	120	250	315	55	10	N	--	N	N	--	Single	BFRP	Sheet	EB	1810	86800	50	0.14	-	200	30	Epoxy	Monotonic	7.98	1	-	Substrate debonding	--
Kwiecien et al (2016)	SL_prism200_RM3_B2-Poly	Clay Brick	Clay Brick 1 (Italian)	19.8	1.76	3.66	2.46	-	Masonry	120	250	315	55	10	N	--	N	Y	--	Single	BFRP	Sheet	EB	1810	86800	50	0.14	-	200	30	Polyurethane	Monotonic	9.07	1	-	Substrate debonding	--
Kwiecien et al (2016)	SL_prism200_RM3_B3-Epoxy	Clay Brick	Clay Brick 1 (Italian)	19.8	1.76	3.66	2.46	-	Masonry	120	250	315	55	10	N	--	N	N	--	Single	BFRP	Sheet	EB	1810	86800	50	0.14	-	200	30	Epoxy	Monotonic	7.11	1	-	Substrate debonding	--
Kwiecien et al (2016)	SL_prism200_RM3_B3-Poly	Clay Brick	Clay Brick 1 (Italian)	19.8	1.76	3.66	2.46	-	Masonry	120	250	315	55	10	N	--	N	Y	--	Single	BFRP	Sheet	EB	1810	86800	50	0.14	-	200	30	Polyurethane	Monotonic	11.5	1	-	Substrate debonding	--
Kwiecien et al (2016)	SL_prism200_RM3_C1-Epoxy	Clay Brick	Clay Brick 1 (Italian)	19.8	1.76	3.66	2.46	-	Masonry	120	250	315	55	10	N	--	N	N	--	Single	CFRP	Sheet	EB	2890	241000	50	0.17	-	200	30	Epoxy	Monotonic	12.9	1	-	Substrate debonding	--
Kwiecien et al (2016)	SL_prism200_RM3_C1-Poly	Clay Brick	Clay Brick 1 (Italian)	19.8	1.76	3.66	2.46	-	Masonry	120	250	315	55	10	N	--	N	Y	--	Single	CFRP	Sheet	EB	2890	241000	50	0.17	-	200	30	Polyurethane	Monotonic	12.7	1	-	Substrate debonding	--
Kwiecien et al (2016)	SL_prism200_RM3_C2-Epoxy	Clay Brick	Clay Brick 1 (Italian)	19.8	1.76	3.66	2.46	-	Masonry	120	250	315	55	10	N	--	N	N	--	Single	CFRP	Sheet	EB	2890	241000	50	0.17	-	200	30	Epoxy	Monotonic	8.72	1	-	Substrate debonding	--
Kwiecien et al (2016)	SL_prism200_RM3_C2-Poly	Clay Brick	Clay Brick 1 (Italian)	19.8	1.76	3.66	2.46	-	Masonry	120	250	315	55	10	N	--	N	Y	--	Single	CFRP	Sheet	EB	2890	241000	50	0.17	-	200	30	Polyurethane	Monotonic	12	1	-	Adhesive failure	--
Kwiecien et al (2016)	SL_prism200_RM3_C3-Epoxy	Clay Brick	Clay Brick 1 (Italian)	19.8	1.76	3.66	2.46	-	Masonry	120	250	315	55	10	N	--	N	N	--	Single	CFRP	Sheet	EB	2890	241000	50	0.17	-	200	30	Epoxy	Monotonic	10.7	1	-	Substrate debonding	--
Kwiecien et al (2016)	SL_prism200_RM3_C3-Poly	Clay Brick	Clay Brick 1 (Italian)	19.8	1.76	3.66	2.46	-	Masonry	120	250	315	55	10	N	--	N	Y	--	Single	CFRP	Sheet	EB	2890	241000	50	0.17	-	200	30	Polyurethane	Monotonic	12	1	-	Substrate debonding	--
Kwiecien et al (2016)	SL_prism200_BO_C4-Poly	Clay Brick	Clay Brick 1 (Italian)	19.8	1.76	3.66	2.46	-	Masonry	120	250	315	55	10	N	--	N	Y	--	Single	CFRP	Sheet	EB	2890	241000	50	0.17	-	200	30	Polyurethane	Monotonic	12.3	1	-	Substrate debonding	--
Kwiecien et al (2016)	SL_prism200_BO_C5-Poly	Clay Brick	Clay Brick 1 (Italian)	19.8	1.76	3.66	2.46	-	Masonry	120	250	315	55	10	N	--	N	Y	--	Single	CFRP	Sheet	EB	2890	241000	50	0.17	-	200	30	Polyurethane	Monotonic	15.1	1	-	Substrate debonding	--
Kwiecien et al (2016)	SL_prism200_RM3_S1-Epoxy	Clay Brick	Clay Brick 1 (Italian)	19.8	1.76	3.66	2.46	-	Masonry	120	250	315	55	10	N	--	N	N	--	Single	SRP	Sheet	EB	3050	200000	50	0.231	-	200	30	Epoxy	Monotonic	9.1	1	-	Substrate debonding	--
Kwiecien et al (2016)	SL_prism200_RM3_S1-Poly	Clay Brick	Clay Brick 1 (Italian)	19.8	1.76	3.66	2.46	-	Masonry	120	250	315	55	10	N	--	N	Y	--	Single	SRP	Sheet	EB	3050	200000	50	0.231	-	200	30	Polyurethane	Monotonic	15.2	1	-	Substrate debonding	--
Kwiecien et al (2016)	SL_prism200_RM3_S2-Epoxy	Clay Brick	Clay Brick 1 (Italian)	19.8	1.76	3.66	2.46	-	Masonry	120	250	315	55	10	N	--	N	N	--	Single	SRP	Sheet	EB	3050	200000	50	0.231	-	200	30	Epoxy	Monotonic	11.7	1	-	Substrate debonding	--
Kwiecien et al (2016)	SL_prism200_RM3_S2-Poly	Clay Brick	Clay Brick 1 (Italian)	19.8	1.76	3.66	2.46	-	Masonry	120	250	315	55	10	N	--	N	Y	--	Single	SRP	Sheet	EB	3050	200000	50	0.231	-	200	30	Polyurethane	Monotonic	14.7	1	-	Substrate debonding	--
Kwiecien et al (2016)	SL_prism200_RM3_S3-Epoxy	Clay Brick	Clay Brick 1 (Italian)	19.8	1.76	3.66	2.46	-	Masonry	120	250	315	55	10	N	--	N	N	--	Single	SRP	Sheet	EB	3050	200000	50	0.231	-	200	30	Epoxy	Monotonic	9.12	1	-	Substrate debonding	--
Kwiecien et al (2016)	SL_prism200_RM3_S3-Poly	Clay Brick	Clay Brick 1 (Italian)	19.8	1.76	3.66	2.46	-	Masonry	120	250	315	55	10	N	--	N	Y	--	Single	SRP	Sheet	EB	3050	200000	50	0.231	-	200	30	Polyurethane	Monotonic	14	1	-	Substrate debonding	--
Kwiecien et al (2016)	SL_prism200_BO_S4-Poly	Clay Brick	Clay Brick 1 (Italian)	19.8	1.76	3.66	2.46	-	Masonry	120	250	315	55	10	N	--	N	Y	--	Single	SRP	Sheet	EB	3050	200000	50	0.231	-	200	30	Polyurethane	Monotonic	14.2	1	-	Substrate debonding	--
Kwiecien et al (2016)	DL120_prism200_NA_G1-Poly	Clay Brick	Clay Brick 1 (Italian)	19.8	1.76	3.66	2.46	-	Masonry	120	250	315	55	10	N	--	N	Y	--	Double	GFRP	Sheet	EB	1140	80100	50	0.12	-	200	30	Polyurethane	Monotonic	6.73	1	-	FRP rupture	--
Kwiecien et al (2016)	DL120_prism200_NA_G2-Poly	Clay Brick	Clay Brick 1 (Italian)	19.8	1.76	3.66	2.46	-	Masonry	120	250	315	55	10	N	--	N	Y	--	Double	GFRP	Sheet	EB	1140	80100	50	0.12	-	200	30	Polyurethane	Monotonic	6.1	1	-	Substrate debonding	--
Kwiecien et al (2016)	DL120_prism200_NA_G3-Poly	Clay Brick	Clay Brick 1 (Italian)	19.8	1.76	3.66	2.46	-	Masonry	120	250	315	55	10	N	--	N	Y	--	Double	GFRP	Sheet	EB	1140	80100	50	0.12	-	200	30	Polyurethane	Monotonic	8.63	1	-	FRP rupture	--
Kwiecien et al (2016)	DL120_prism200_NA_B1-Poly	Clay Brick	Clay Brick 1 (Italian)	19.8	1.76	3.66	2.46	-	Masonry	120	250	315	55	10	N	--	N	Y	--	Double	BFRP	Sheet	EB	1810	86800	50	0.14	-	200	30	Polyurethane	Monotonic	6.43	1	-	Special (failure of epoxy side in DL test)	--
Kwiecien et al (2016)	DL120_prism200_NA_B2-Poly	Clay Brick	Clay Brick 1 (Italian)	19.8	1.76	3.66	2.46	-	Masonry	120	250	315	55	10	N	--	N	Y	--	Double	BFRP	Sheet	EB	1810	86800	50	0.14	-	200	30	Polyurethane	Monotonic	5.86	1	-	Special (failure of epoxy side in DL test)	--
Kwiecien et al (2016)	DL120_prism200_NA_B3-Poly	Clay Brick	Clay Brick 1 (Italian)	19.8	1.76	3.66	2.46	-	Masonry	120	250	315	55	10	N	--	N	Y	--	Double	BFRP	Sheet	EB	1810	86800	50	0.14	-	200	30	Polyurethane	Monotonic	9.87	1	-	Substrate debonding	--
Kwiecien et al (2016)	DL120_prism200_NA_C1-Poly	Clay Brick	Clay Brick 1 (Italian)	19.8	1.76	3.66	2.46	-	Masonry	120	250	315	55	10	N	--	N	Y	--	Double	CFRP	Sheet	EB	2890	241000	50	0.17	-	200	30	Polyurethane	Monotonic	9	1	-	Special (failure of epoxy side in DL test)	--
Kwiecien et al (2016)	DL120_prism200_NA_C2-Poly	Clay Brick	Clay Brick 1 (Italian)	19.8	1.76	3.66	2.46	-	Masonry	120	250	315	55	10	N	--	N	Y	--	Double	CFRP	Sheet	EB	2890	241000	50	0.17	-	200	30	Polyurethane	Monotonic	6.91	1	-	FRP rupture	--
Kwiecien et al (2016)	DL120_prism200_NA_C3-Poly	Clay Brick	Clay Brick 1 (Italian)	19.8	1.76	3.66	2.46	-	Masonry	120	250	315	55	10	N	--	N	Y	--	Double	CFRP	Sheet	EB	2890	241000	50	0.17	-	200	30	Polyurethane	Monotonic	11.9	1	-	Substrate debonding	--
Kwiecien et al (2016)	DL120_prism200_NA_S1-Poly	Clay Brick	Clay Brick 1 (Italian)	19.8	1.76	3.66	2.46	-	Masonry	120	250	315	55	10	N	--	N	Y	--	Double	SRP	Sheet	EB	3050	200000	50	0.231	-	200	30	Polyurethane	Monotonic	9.47	1	-	Special (failure of epoxy side in DL test)	--
Kwiecien et al (2016)	DL120_prism200_NA_S2-Poly	Clay Brick	Clay Brick 1 (Italian)	19.8	1.76	3.66	2.46	-	Masonry	120	250	315	55	10	N	--	N	Y	--	Double	SRP	Sheet	EB	3050	200000	50	0.231	-	200	30	Polyurethane	Monotonic	14.8	1	-	Substrate debonding	--
Kwiecien et al (2016)	DL120_prism200_NA_S3-Poly	Clay Brick	Clay Brick 1 (Italian)	19.8	1.76	3.66	2.46	-	Masonry	120	250	315	55	10	N	--	N	Y	--	Double	SRP	Sheet	EB	3050	200000	50	0.231	-	200	30	Polyurethane	Monotonic	8.84	1	-	Special (failure of epoxy side in DL test)	--
Maljaee et al (2016a)	ORG-1	Clay Brick	Clay Brick	15.4	-	-	-	-	Unit	100	50	200	-	-	N	--	N	N	--	Single	GFRP	Sheet	EB	1190	58800	50	-	-	150	40	Epoxy	Monotonic	8.7	1	-	Adhesive failure	--
Maljaee et al (2016a)	GR-1	Clay Brick	Clay Brick	15.4	-	-	-	-	Unit	100	50	200	-	-	N	--	N	N	--	Single	GFRP	Sheet	EB	1190	58800	50	-	-	150	40	Epoxy	Monotonic	9.7	1	-	Substrate debonding	--
Maljaee et al (2016b)	ORG-dry-1	Clay Brick	Clay Brick	16.8	-	-	-	-	Unit	100	50	200	-	-	N	--	N	N	--	Single	GFRP	Sheet	EB	1087	58200	50	-	-	150	40	Epoxy	Monotonic	7.3	1	-	Substrate debonding	--
Maljaee et al (2016b)	GR-dry-1	Clay Brick	Clay Brick	16.8	-	-	-	-	Unit	100	50	200	-	-	N	--	N	N	--	Single	GFRP	Sheet	EB	1087	58200	50	-	-	150	40	Epoxy	Monotonic	9.1	1	-	Substrate debonding	--
Napoli et al (2016)	S12R_TU_200-1	Tuff	Tuff	4.4	-	-	-	0.56	Unit	120	110	245	-	-	N	--	N	N	--	Single	SRP	Sheet	EB	3060	224000	50	0.254	-	200	25	Epoxy	Monotonic	3.55	1	-	Substrate debonding	--
Napoli et al (2016)	S12R_TU_200-2	Tuff	Tuff	4.4	-	-	-	0.56	Unit	120	110	245	-	-	N	--	N	N	--	Single	SRP	Sheet	EB	3060	224000	50	0.254	-	200	25	Epoxy	Monotonic	4.04	1	-	Substrate debonding	--
Napoli et al (2016)	S12R_TU_200-3	Tuff	Tuff	4.4	-	-	-	0.56	Unit	120	110	245	-	-	N	--	N	N	--	Single	SRP	Sheet	EB	3060	224000	50	0.254	-	200	25	Epoxy	Monotonic	3.78	1	-	Substrate debonding	--
Napoli et al (2016)	S12R_CB_200-1	Clay Brick	Clay Brick	16.7	-	-	-	1.88	Unit	120	55	250	-	-	N	--	N	N	--	Single	SRP	Sheet	EB	3060	224000	50	0.254	-	200	25	Epoxy	Monotonic	8.38	1	-	Substrate debonding	--
Napoli et al (2016)	S12R_CB_200-2	Clay Brick	Clay Brick	16.7	-	-	-	1.88	Unit	120	55	250	-	-	N	--	N	N	--	Single	SRP	Sheet	EB	3060	224000	50	0.254	-	200	25	Epoxy	Monotonic	8.39	1	-	Substrate debonding	--
Napoli et al (2016)	S12R_CB_200-3	Clay Brick	Clay Brick	16.7	-	-	-	1.88	Unit	120	55	250	-	-	N	--	N	N	--	Single	SRP	Sheet	EB	3060	224000	50	0.254	-	200	25	Epoxy	Monotonic	7.52	1	-	Substrate debonding	--
Napoli et al (2016)	S12R_CB_200-4	Clay Brick	Clay Brick	16.7	-	-	-	1.88	Unit	120	55	250	-	-	N	--	N	N	--	Single	SRP	Sheet	EB	3060	224000	50	0.254	-	200	25	Epoxy	Monotonic	7.09	1	-	Substrate debonding	--
Napoli et al (2016)	S12R_CB_200-5	Clay Brick	Clay Brick	16.7	-	-	-	1.88	Unit	120	55	250	-	-	N	--	N	N	--	Single	SRP	Sheet	EB	3060	224000	50	0.254	-	200	25	Epoxy	Monotonic	7.58	1	-	Substrate debonding	--
Napoli et al (2016)	S12R_BM_200-1	Clay Brick	Clay Brick	16.7	-	-	-	1.88	Masonry	120	120	250	55	10	N	--	N	N	--	Single	SRP	Sheet	EB	3060	224000	50	0.254	-	200	25	Epoxy	Monotonic	8.13	1	-	Substrate debonding	--
Napoli et al (2016)	S12R_BM_200-2	Clay Brick	Clay Brick	16.7	-	-	-	1.88	Masonry	120	120	250	55	10	N	--	N	N	--	Single	SRP	Sheet	EB	3060	224000	50	0.254	-	200	25	Epoxy	Monotonic	8.53	1	-	Substrate debonding	--
Napoli et al (2016)	S12R_BM_200-3	Clay Brick	Clay Brick	16.7	-	-	-	1.88	Masonry	120	120	250	55	10	N	--	N	N	--	Single	SRP	Sheet	EB	3060	224000	50	0.254	-	200	25	Epoxy	Monotonic	8.99	1	-	Substrate debonding	--
Napoli et al (2016)	S12R_BM_280-1	Clay Brick	Clay Brick	16.7	-	-	-	1.88	Masonry	120	120	315	55	10	N	--	N	N	--	Single	SRP	Sheet	EB	3060	224000	50	0.254	-	280	25	Epoxy	Monotonic	8.13	1	-	Substrate debonding	--
Napoli et al (2016)	S12R_BM_280-2	Clay Brick	Clay Brick	16.7	-	-	-	1.88	Masonry	120	120	315	55	10	N	--	N	N	--	Single	SRP	Sheet	EB	3060	224000	50	0.254	-	280	25	Epoxy	Monotonic	9.7	1	-	Substrate debonding	--
Napoli et al (2016)	S12R_BM_280-3	Clay Brick	Clay Brick	16.7	-	-	-	1.88	Masonry	120	120	315	55	10	N	--	N	N	--	Single	SRP	Sheet	EB	3060	224000	50	0.254	-	280	25	Epoxy	Monotonic	8.97	1	-	Substrate debonding	--
Napoli et al (2016)	S12R_BMJ_200-1	Clay Brick	Clay Brick	16.7	-	-	-	1.88	Masonry	120	120	250	55	10	N	--	N	N	Deep mortar joints	Single	SRP	Sheet	EB	3060	224000	50	0.254	-	200	25	Epoxy	Monotonic	11.7	1	-	Substrate debonding	--
Napoli et al (2016)	S12R_BMJ_200-2	Clay Brick	Clay Brick	16.7	-	-	-	1.88	Masonry	120	120	250	55	10	N	--	N	N	Deep mortar joints	Single	SRP	Sheet	EB	3060	224000	50	0.254	-	200	25	Epoxy	Monotonic	11.6	1	-	Substrate debonding	--
Napoli et al (2016)	S12R_BMJ_200-3	Clay Brick	Clay Brick	16.7	-	-	-	1.88	Masonry	120	120	250	55	10	N	--	N	N	Deep mortar joints	Single	SRP	Sheet	EB	3060	224000	50	0.254	-	200	25	Epoxy	Monotonic	11.2	1	-	Substrate debonding	--
Pereira and Lourenco (2016)	Quasi-static	Clay Brick	Clay Brick	-	-	-	-	-	Unit	100	55	200	-	-	N	--	N	N	--	Single	GFRP	Sheet	EB	-	-	50	-	-	150	40	Epoxy	Monotonic	9.22	1	-	Substrate debonding	--
Ceroni (2017a)	T100_1	Tuff	Tuff 1	4.9	-	-	-	-	Unit	250	110	360	-	-	N	--	N	N	--	Single	GFRP	Sheet	EB	4830	230000	100	0.166	-	310	50	Epoxy	Monotonic	15.4	1	-	Substrate debonding	--
Ceroni (2017a)	T100_2	Tuff	Tuff 1	4.9	-	-	-	-	Unit	250	110	360	-	-	N	--	N	N	--	Single	GFRP	Sheet	EB	4830	230000	100	0.166	-	310	50	Epoxy	Monotonic	16	1	-	Substrate debonding	--
Ceroni (2017a)	T100_3	Tuff	Tuff 1	4.9	-	-	-	-	Unit	250	110	360	-	-	N	--	N	N	--	Single	GFRP	Sheet	EB	4830	230000	100	0.166	-	310	50	Epoxy	Monotonic	17.9	1	-	Substrate debonding	--
Ceroni (2017a)	T50_1	Tuff	Tuff 2	5.8	-	-	-	-	Unit	250	110	360	-	-	N	--	N	N	--	Single	GFRP	Sheet	EB	4830	230000	50	0.166	-	310	50	Epoxy	Monotonic	12.6	1	-	Substrate debonding	--
Ceroni (2017a)	T50_2	Tuff	Tuff 2	5.8	-	-	-	-	Unit	250	110	360	-	-	N	--	N	N	--	Single	GFRP	Sheet	EB	4830	230000	50	0.166	-	310	50	Epoxy	Monotonic	10.7	1	-	Substrate debonding	--
Ceroni (2017a)	B100_1	Clay Brick	Clay Brick	12.3	-	3.9	-	-	Masonry	250	120	335	55	15	N	N	N	N	--	Single	GFRP	Sheet	EB	4830	230000	100	0.166	-	310	50	Epoxy	Monotonic	16.9	1	-	Substrate debonding	--
Ceroni (2017a)	B100_2	Clay Brick	Clay Brick	12.3	-	3.9	-	-	Masonry	250	120	335	55	15	N	N	N	N	--	Single	GFRP	Sheet	EB	4830	230000	100	0.166	-	310	50	Epoxy	Monotonic	16.9	1	-	Substrate debonding	--
Ceroni et al (2017b)	T-C-1	Tuff	Tuff	3.68	-	1.58	-	-	Unit	250	110	360	-	-	N	--	N	N	--	Single	CFRP	Sheet	EB	4830	230000	100	0.166	-	330	30	Epoxy	Monotonic	13.6	1	-	Substrate debonding	--
Ceroni et al (2017b)	T-C-2	Tuff	Tuff	3.68	-	1.58	-	-	Unit	250	110	360	-	-	N	--	N	N	--	Single	CFRP	Sheet	EB	4830	230000	100	0.166	-	330	30	Epoxy	Monotonic	13.6	1	-	Substrate debonding	--
Ceroni et al (2017b)	T-G-1	Tuff	Tuff	3.68	-	1.58	-	-	Unit	250	110	360	-	-	N	--	N	N	--	Single	GFRP	Sheet	EB	2560	81000	100	0.48	-	330	30	Epoxy	Monotonic	12.9	1	-	Substrate debonding	--
Ceroni et al (2017b)	T-G-2	Tuff	Tuff	3.68	-	1.58	-	-	Unit	250	110	360	-	-	N	--	N	N	--	Single	GFRP	Sheet	EB	2560	81000	100	0.48	-	330	30	Epoxy	Monotonic	11.8	1	-	Substrate debonding	--
Ceroni et al (2017b)	T-B-1	Tuff	Tuff	3.68	-	1.58	-	-	Unit	250	110	360	-	-	N	--	N	N	--	Single	BFRP	Sheet	EB	3080	95000	100	0.14	-	330	30	Epoxy	Monotonic	10.3	1	-	Substrate debonding	--
Ceroni et al (2017b)	T-B-2	Tuff	Tuff	3.68	-	1.58	-	-	Unit	250	110	360	-	-	N	--	N	N	--	Single	BFRP	Sheet	EB	3080	95000	100	0.14	-	330	30	Epoxy	Monotonic	10.7	1	-	Substrate debonding	--
Ceroni et al (2017b)	MT-C-1	Tuff	Tuff	3.68	-	1.58	-	-	Masonry	250	110	410	150	10	N	N	N	N	--	Single	CFRP	Sheet	EB	4830	230000	100	0.166	-	360	30	Epoxy	Monotonic	17.7	1	-	Substrate debonding	--
Ceroni et al (2017b)	MT-C-2	Tuff	Tuff	3.68	-	1.58	-	-	Masonry	250	110	410	150	10	N	N	N	N	--	Single	CFRP	Sheet	EB	4830	230000	100	0.166	-	360	30	Epoxy	Monotonic	18	1	-	Substrate debonding	--
Ceroni et al (2017b)	MT-G-1	Tuff	Tuff	3.68	-	1.58	-	-	Masonry	250	110	410	150	10	N	N	N	N	--	Single	GFRP	Sheet	EB	2560	81000	100	0.48	-	360	30	Epoxy	Monotonic	15.4	1	-	Substrate debonding	--
Ceroni et al (2017b)	MT-G-2	Tuff	Tuff	3.68	-	1.58	-	-	Masonry	250	110	410	150	10	N	N	N	N	--	Single	GFRP	Sheet	EB	2560	81000	100	0.48	-	360	30	Epoxy	Monotonic	16.3	1	-	Substrate debonding	--
Ceroni et al (2017b)	MT-B-1	Tuff	Tuff	3.68	-	1.58	-	-	Masonry	250	110	410	150	10	N	N	N	N	--	Single	BFRP	Sheet	EB	3080	95000	100	0.14	-	360	30	Epoxy	Monotonic	12.1	1	-	Substrate debonding	--
Ceroni et al (2017b)	MT-B-2	Tuff	Tuff	3.68	-	1.58	-	-	Masonry	250	110	410	150	10	N	N	N	N	--	Single	BFRP	Sheet	EB	3080	95000	100	0.14	-	360	30	Epoxy	Monotonic	12.9	1	-	Substrate debonding	--
Ceroni et al (2017b)	L-C1-1	Limestone	Lecesse Stone	21.1	-	4.26	-	-	Unit	150	50	250	-	-	N	--	N	N	--	Single	CFRP	Sheet	EB	4800	240000	50	0.17	-	190	40	Epoxy	Monotonic	5.2	1	-	Substrate debonding	--
Ceroni et al (2017b)	L-C1-2	Limestone	Lecesse Stone	21.1	-	4.26	-	-	Unit	150	50	250	-	-	N	--	N	N	--	Single	CFRP	Sheet	EB	4800	240000	50	0.17	-	190	40	Epoxy	Monotonic	3.7	1	-	Substrate debonding	--
Ceroni et al (2017b)	L-C1-3	Limestone	Lecesse Stone	21.1	-	4.26	-	-	Unit	150	50	250	-	-	N	--	N	N	--	Single	CFRP	Sheet	EB	4800	240000	50	0.17	-	190	40	Epoxy	Monotonic	5	1	-	Substrate debonding	--
Ceroni et al (2017b)	L-B1-1	Limestone	Lecesse Stone	21.1	-	4.26	-	-	Unit	150	50	250	-	-	N	--	N	N	--	Single	BFRP	Sheet	EB	3080	95000	50	0.14	-	200	40	Epoxy	Monotonic	4	1	-	Substrate debonding	--
Ceroni et al (2017b)	L-B1-2	Limestone	Lecesse Stone	21.1	-	4.26	-	-	Unit	150	50	250	-	-	N	--	N	N	--	Single	BFRP	Sheet	EB	3080	95000	50	0.14	-	200	40	Epoxy	Monotonic	4.3	1	-	Substrate debonding	--
Ceroni et al (2017b)	L-B1-3	Limestone	Lecesse Stone	21.1	-	4.26	-	-	Unit	150	50	250	-	-	N	--	N	N	--	Single	BFRP	Sheet	EB	3080	95000	50	0.14	-	200	40	Epoxy	Monotonic	4.7	1	-	Substrate debonding	--
Ceroni et al (2017b)	L-B1-4	Limestone	Lecesse Stone	21.1	-	4.26	-	-	Unit	150	50	250	-	-	N	--	N	N	--	Single	BFRP	Sheet	EB	3080	95000	50	0.14	-	200	40	Epoxy	Monotonic	4.3	1	-	Substrate debonding	--
Ceroni et al (2017b)	L-B1-5	Limestone	Lecesse Stone	21.1	-	4.26	-	-	Unit	150	50	250	-	-	N	--	N	N	--	Single	BFRP	Sheet	EB	3080	95000	50	0.14	-	200	40	Epoxy	Monotonic	4.9	1	-	Substrate debonding	--
Ceroni et al (2017b)	ML-B1-1	Limestone	Lecesse Stone	21.1	-	4.26	-	-	Masonry	150	55	300	52	10	N	N	N	N	--	Single	BFRP	Sheet	EB	3080	95000	50	0.14	-	195	40	Epoxy	Monotonic	8	1	-	Substrate debonding	--
Ceroni et al (2017b)	ML-B1-2	Limestone	Lecesse Stone	21.1	-	4.26	-	-	Masonry	150	55	300	52	10	N	N	N	N	--	Single	BFRP	Sheet	EB	3080	95000	50	0.14	-	195	40	Epoxy	Monotonic	4.6	1	-	Substrate debonding	--
Ceroni et al (2017b)	ML-B1-3	Limestone	Lecesse Stone	21.1	-	4.26	-	-	Masonry	150	55	300	52	10	N	N	N	N	--	Single	BFRP	Sheet	EB	3080	95000	50	0.14	-	195	40	Epoxy	Monotonic	6.6	1	-	Substrate debonding	--
Ceroni et al (2017b)	ML-B1-4	Limestone	Lecesse Stone	21.1	-	4.26	-	-	Masonry	150	55	300	52	10	N	N	N	N	--	Single	BFRP	Sheet	EB	3080	95000	50	0.14	-	195	40	Epoxy	Monotonic	7.1	1	-	Substrate debonding	--
Ceroni et al (2017b)	ML-B2-sj-1	Limestone	Lecesse Stone	21.1	-	4.26	-	-	Masonry	150	50	250	120	10	N	N	N	N	--	Single	BFRP	Sheet	EB	4840	89000	50	0.143	-	200	40	Epoxy	Monotonic	5.1	1	-	Substrate debonding	--
Ceroni et al (2017b)	ML-B2-sj-2	Limestone	Lecesse Stone	21.1	-	4.26	-	-	Masonry	150	50	250	120	10	N	N	N	N	--	Single	BFRP	Sheet	EB	4840	89000	50	0.143	-	200	40	Epoxy	Monotonic	5.1	1	-	Substrate debonding	--
Ceroni et al (2017b)	ML-C2-sj-1	Limestone	Lecesse Stone	21.1	-	4.26	-	-	Masonry	150	50	250	120	10	N	N	N	N	--	Single	CFRP	Sheet	EB	4830	230000	50	0.166	-	200	40	Epoxy	Monotonic	6.8	1	-	Substrate debonding	--
Ceroni et al (2017b)	ML-C2-sj-2	Limestone	Lecesse Stone	21.1	-	4.26	-	-	Masonry	150	50	250	120	10	N	N	N	N	--	Single	CFRP	Sheet	EB	4830	230000	50	0.166	-	200	40	Epoxy	Monotonic	6.8	1	-	Substrate debonding	--
